# Supplementary material for: Methyl 6-chloro­nicotinate
Source: Acta Crystallogr Sect E Struct Rep Online. 2011 Dec 17;68(Pt 1):o162. doi: 10.1107/S1600536811053517 (PMC3254503; doi:10.1107/S1600536811053517)
Supplement: Supplementary file 1 [file e-68-0o162-sup1.cif]

##############################################################################
#                                                                            #
# This CIF contains the data in a paper accepted for publication in          #
# Acta Crystallographica Section E. It conforms to the requirements of       #
# Notes for Authors for Acta Crystallographica Section E, and has been       #
# peer reviewed under the auspices of the IUCr Commission on Journals.       #
#                                                                            #
# Full details of the Crystallographic Information File format               #
# are given in the paper "The Crystallographic Information File (CIF):       #
# a New Standard Archive File for Crystallography" by S. R. Hall, F. H.      #
# Allen and I. D. Brown [Acta Cryst. (1991), A47, 655-685].                  #
#                                                                            #
# The current version of the core CIF dictionary is obtainable from          #
# ftp://ftp.iucr.org/pub/cif_core.dic.                                       #
#                                                                            #
# Software is freely available for graphical display of the structure(s)     #
# in this CIF. For information consult the CIF software page                 #
# http://www.iucr.org/resources/cif/software.                                #
#                                                                            #
# This file may be used for bona fide research purposes within the           #
# scientific community so long as proper attribution is given to the journal # 
# article from which it was obtained.                                        #
#                                                                            #
##############################################################################
data_global
_audit_creation_method
;
Olex2 1.1
(compiled 2011.11.01 svn.r2039, GUI svn.r3906)
;
_journal_date_recd_electronic     2011-12-01
_journal_date_accepted     2011-12-12
_journal_name_full     'Acta Crystallographica, Section E'
_journal_year     2012
_journal_volume     68
_journal_issue      1
_journal_page_first     o162
_journal_page_last     o162
_journal_paper_category     QO
_journal_paper_doi     10.1107/S1600536811053517
_journal_coeditor_code     GK2439
_publ_contact_author_name     'Jie Liu'
_publ_contact_author_address
;
State Key Laboratory of Biotherapy and Cancer Center, West China Hospital,
West China Medical School, Sichuan University, Chengdu 610041,
People's Republic of China
;
_publ_contact_author_email     liujie2011@scu.edu.cn
_publ_contact_author_fax     '86-28-85503301'
_publ_contact_author_phone     '86-28-85503817'
_publ_section_title
;
Methyl 6-chloronicotinate
;
loop_
    _publ_author_name
    _publ_author_footnote
    _publ_author_address
    'Yong Xu' .
; State Key Laboratory of Biotherapy and Cancer Center
  West China Hospital
  West China Medical School
  Sichuan University
  Chengdu 610041
  People's Republic of China
;
    'Ling-Ling Yang' .
; Department of Pharmaceutical and Bioengineering
  School of Chemical Engineering
  Sichuan University
  Chengdu 610065
  People's Republic of China
;
    'Sheng-Yong Yang' .
; State Key Laboratory of Biotherapy and Cancer Center
  West China Hospital
  West China Medical School
  Sichuan University
  Chengdu 610041
  People's Republic of China
;
    'Jie Liu' .
; State Key Laboratory of Biotherapy and Cancer Center
  West China Hospital
  West China Medical School
  Sichuan University
  Chengdu 610041
  People's Republic of China
;
data_I
_chemical_name_systematic
;
methyl 6-chloropyridine-3-carboxylate
;
_chemical_name_common
;
Methyl 6-chloronicotinate
;
_chemical_formula_moiety     'C7 H6 Cl N O2'
_chemical_formula_sum     'C7 H6 Cl N O2'
_chemical_formula_iupac     'C7 H6 Cl N O2'
_chemical_formula_weight     171.58
_chemical_melting_point     ?
_space_group_crystal_system     triclinic
_space_group_name_H-M_alt     'P -1'
_space_group_name_Hall     '-P 1'
loop_
    _space_group_symop_id
    _space_group_symop_operation_xyz
    1 'x, y, z'
    2 '-x, -y, -z'
_cell_length_a     3.8721(4)
_cell_length_b     5.8068(6)
_cell_length_c     17.3721(18)
_cell_angle_alpha     95.563(9)
_cell_angle_beta     94.918(8)
_cell_angle_gamma     104.657(9)
_cell_volume     373.64(7)
_cell_formula_units_Z     2
_cell_measurement_reflns_used     741
_cell_measurement_theta_min     3.5513
_cell_measurement_theta_max     26.3208
_cell_measurement_temperature     293(2)
_exptl_crystal_description     block
_exptl_crystal_colour     colourless
_exptl_crystal_size_max     0.30
_exptl_crystal_size_mid     0.30
_exptl_crystal_size_min     0.12
_exptl_crystal_density_diffrn     1.525
_exptl_crystal_density_meas     ?
_exptl_crystal_density_method     'not measured'
_exptl_crystal_F_000     176
_exptl_absorpt_coefficient_mu     0.453
_exptl_absorpt_correction_type     multi-scan
_exptl_absorpt_process_details
;
(CrysAlis PRO; Agilent, 2011)
;
_exptl_absorpt_correction_T_min     0.03667
_exptl_absorpt_correction_T_max     1.00000
_exptl_special_details     ?
_diffrn_ambient_temperature     293.15
_diffrn_radiation_type     'Mo K\a'
_diffrn_radiation_wavelength     0.7107
_diffrn_radiation_monochromator     graphite
_diffrn_measurement_device_type     'Oxford Diffraction Xcalibur E'
_diffrn_measurement_method     '\w scans'
_diffrn_detector_area_resol_mean     16.0874
_diffrn_reflns_number     3068
_diffrn_reflns_av_R_equivalents     0.0293
_diffrn_reflns_theta_min     3.56
_diffrn_reflns_theta_max     26.37
_diffrn_reflns_theta_full     26.37
_diffrn_measured_fraction_theta_max     0.998
_diffrn_measured_fraction_theta_full     0.998
_diffrn_reflns_limit_h_min     -4
_diffrn_reflns_limit_h_max     4
_diffrn_reflns_limit_k_min     -7
_diffrn_reflns_limit_k_max     7
_diffrn_reflns_limit_l_min     -21
_diffrn_reflns_limit_l_max     21
_diffrn_standards_number     0
_diffrn_standards_interval_count     0
_diffrn_standards_interval_time     0
_diffrn_standards_decay_%     0
_refine_special_details
;
Refinement of <i>F</i>^2^ against ALL reflections. The weighted <i>R</i>-factor
<i>wR</i> and goodness of fit <i>S</i> are based on <i>F</i>^2^, conventional
<i>R</i>-factors <i>R</i> are based on <i>F</i>, with <i>F</i> set to zero for
negative <i>F</i>^2^. The threshold expression of <i>F</i>^2^ >
\s(<i>F</i>^2^) is used only for calculating <i>R</i>-factors(gt) <i>etc</i>.
and is not relevant to the choice of reflections for refinement.
<i>R</i>-factors based on <i>F</i>^2^ are statistically about twice as large
as those based on <i>F</i>, and <i>R</i>- factors based on ALL data will be
even larger.
;
_reflns_number_total     1527
_reflns_number_gt     855
_reflns_threshold_expression     >2sigma(I)
_refine_ls_structure_factor_coef     Fsqd
_refine_ls_matrix_type     full
_refine_ls_R_factor_all     0.1131
_refine_ls_R_factor_gt     0.0550
_refine_ls_wR_factor_gt     0.0966
_refine_ls_wR_factor_ref     0.1193
_refine_ls_goodness_of_fit_ref     0.985
_refine_ls_restrained_S_all     0.985
_refine_ls_number_reflns     1527
_refine_ls_number_parameters     101
_refine_ls_number_restraints     0
_refine_ls_hydrogen_treatment     constr
_refine_ls_weighting_scheme     calc
_refine_ls_weighting_details
                 'calc w=1/[\s^2^(Fo^2^)+(0.0410P)^2^] where P=(Fo^2^+2Fc^2^)/3'
_atom_sites_solution_hydrogens     geom
_atom_sites_solution_primary     direct
_atom_sites_solution_secondary     difmap
_refine_ls_shift/su_max     0.000
_refine_ls_shift/su_mean     0.000
_refine_diff_density_max     0.233
_refine_diff_density_min     -0.181
_refine_ls_extinction_method     none
_refine_ls_extinction_coef     ?
loop_
    _atom_type_symbol
    _atom_type_description
    _atom_type_scat_dispersion_real
    _atom_type_scat_dispersion_imag
    _atom_type_scat_source
    'C' 'C' 0.0033 0.0016
                         'International Tables Vol C Tables 4.2.6.8 and 6.1.1.4'
    'H' 'H' 0.0000 0.0000
                         'International Tables Vol C Tables 4.2.6.8 and 6.1.1.4'
    'Cl' 'Cl' 0.1484 0.1585
                         'International Tables Vol C Tables 4.2.6.8 and 6.1.1.4'
    'N' 'N' 0.0061 0.0033
                         'International Tables Vol C Tables 4.2.6.8 and 6.1.1.4'
    'O' 'O' 0.0106 0.0060
                         'International Tables Vol C Tables 4.2.6.8 and 6.1.1.4'
_computing_data_collection
;
CrysAlis PRO (Agilent, 2011)
;
_computing_cell_refinement
;
CrysAlis PRO (Agilent, 2011)
;
_computing_data_reduction
;
CrysAlis PRO (Agilent, 2011)
;
_computing_structure_solution
;
SHELXS97 (Sheldrick, 2008)
;
_computing_structure_refinement
;
SHELXL97 (Sheldrick, 2008)
;
_computing_molecular_graphics
;
OLEX2 (Dolomanov <i>et al.</i>, 2009) and Mercury (Macrae <i>et al.</i>,
2006)
;
_computing_publication_material
;
OLEX2 (Dolomanov <i>et al.</i>, 2009)
;
loop_
    _atom_site_type_symbol
    _atom_site_label
    _atom_site_fract_x
    _atom_site_fract_y
    _atom_site_fract_z
    _atom_site_U_iso_or_equiv
    _atom_site_adp_type
    _atom_site_calc_flag
    _atom_site_refinement_flags
    _atom_site_occupancy
    _atom_site_symmetry_multiplicity
    _atom_site_disorder_assembly
    _atom_site_disorder_group
    Cl Cl1 0.3480(2) 1.23478(16) 0.44450(4) 0.0710(4) Uani d . 1 1 . .
    O O1 0.4875(6) 0.7116(4) 0.10003(12) 0.0728(8) Uani d . 1 1 . .
    O O2 0.1351(5) 0.3994(4) 0.14496(10) 0.0521(6) Uani d . 1 1 . .
    N N1 0.5039(6) 1.1467(5) 0.30475(15) 0.0529(7) Uani d . 1 1 . .
    C C1 0.3350(8) 1.0448(6) 0.36075(16) 0.0452(8) Uani d . 1 1 . .
    C C2 0.1561(7) 0.8050(6) 0.35567(17) 0.0480(8) Uani d . 1 1 . .
    H H2 0.0435 0.7421 0.3971 0.058 Uiso calc R 1 1 . .
    C C3 0.1498(7) 0.6630(6) 0.28773(15) 0.0443(8) Uani d . 1 1 . .
    H H3 0.0331 0.5003 0.2823 0.053 Uiso calc R 1 1 . .
    C C4 0.3182(7) 0.7630(5) 0.22726(15) 0.0399(7) Uani d . 1 1 . .
    C C5 0.4935(7) 1.0035(5) 0.23934(17) 0.0484(8) Uani d . 1 1 . .
    H H5 0.6125 1.0704 0.1993 0.058 Uiso calc R 1 1 . .
    C C6 0.3266(8) 0.6273(6) 0.15097(18) 0.0464(8) Uani d . 1 1 . .
    C C7 0.1289(8) 0.2550(6) 0.07211(16) 0.0618(10) Uani d . 1 1 . .
    H H7A -0.0050 0.3080 0.0315 0.093 Uiso calc R 1 1 . .
    H H7B 0.0171 0.0899 0.0765 0.093 Uiso calc R 1 1 . .
    H H7C 0.3703 0.2710 0.0599 0.093 Uiso calc R 1 1 . .
loop_
    _atom_site_aniso_label
    _atom_site_aniso_U_11
    _atom_site_aniso_U_22
    _atom_site_aniso_U_33
    _atom_site_aniso_U_12
    _atom_site_aniso_U_13
    _atom_site_aniso_U_23
    Cl1 0.0898(7) 0.0583(7) 0.0610(6) 0.0171(5) 0.0109(5) -0.0070(5)
    O1 0.0875(17) 0.0632(18) 0.0575(14) -0.0044(13) 0.0288(13) 0.0043(13)
    O2 0.0669(14) 0.0379(14) 0.0472(12) 0.0064(11) 0.0127(10) -0.0011(10)
    N1 0.0611(17) 0.0362(17) 0.0564(16) 0.0033(13) 0.0081(13) 0.0050(14)
    C1 0.0451(18) 0.043(2) 0.0472(17) 0.0109(16) 0.0029(14) 0.0064(16)
    C2 0.0517(19) 0.044(2) 0.0505(18) 0.0091(16) 0.0165(15) 0.0146(16)
    C3 0.0457(17) 0.0346(19) 0.0485(17) 0.0021(14) 0.0071(14) 0.0060(15)
    C4 0.0394(17) 0.042(2) 0.0400(16) 0.0105(15) 0.0059(13) 0.0138(14)
    C5 0.0509(19) 0.042(2) 0.0496(17) 0.0048(16) 0.0110(14) 0.0112(16)
    C6 0.0450(18) 0.046(2) 0.0489(18) 0.0112(16) 0.0075(15) 0.0093(17)
    C7 0.071(2) 0.054(2) 0.0551(19) 0.0092(18) 0.0116(17) -0.0019(18)
_geom_special_details
;
All e.s.d.'s (except the e.s.d. in the dihedral angle between two l.s. planes)
are estimated using the full covariance matrix. The cell e.s.d.'s are taken
into account individually in the estimation of e.s.d.'s in distances, angles
and torsion angles; correlations between e.s.d.'s in cell parameters are only
used when they are defined by crystal symmetry. An approximate (isotropic)
treatment of cell e.s.d.'s is used for estimating e.s.d.'s involving l.s.
planes.
;
loop_
    _geom_bond_atom_site_label_1
    _geom_bond_atom_site_label_2
    _geom_bond_site_symmetry_2
    _geom_bond_distance
    _geom_bond_publ_flag
    Cl1 C1 . 1.728(3) ?
    O1 C6 . 1.198(4) ?
    O2 C6 . 1.333(4) ?
    O2 C7 . 1.444(3) ?
    N1 C1 . 1.322(4) ?
    N1 C5 . 1.333(3) ?
    C1 C2 . 1.380(4) ?
    C2 H2 . 0.9300 ?
    C2 C3 . 1.367(4) ?
    C3 H3 . 0.9300 ?
    C3 C4 . 1.382(4) ?
    C4 C5 . 1.376(4) ?
    C4 C6 . 1.482(4) ?
    C5 H5 . 0.9300 ?
    C7 H7A . 0.9600 ?
    C7 H7B . 0.9600 ?
    C7 H7C . 0.9600 ?
loop_
    _geom_angle_atom_site_label_1
    _geom_angle_atom_site_label_2
    _geom_angle_atom_site_label_3
    _geom_angle_site_symmetry_1
    _geom_angle_site_symmetry_3
    _geom_angle
    _geom_angle_publ_flag
    C6 O2 C7 . . 116.0(2) ?
    C1 N1 C5 . . 116.2(3) ?
    N1 C1 Cl1 . . 115.3(2) ?
    N1 C1 C2 . . 124.6(3) ?
    C2 C1 Cl1 . . 120.1(2) ?
    C1 C2 H2 . . 121.1 ?
    C3 C2 C1 . . 117.8(3) ?
    C3 C2 H2 . . 121.1 ?
    C2 C3 H3 . . 120.2 ?
    C2 C3 C4 . . 119.5(3) ?
    C4 C3 H3 . . 120.2 ?
    C3 C4 C6 . . 124.3(3) ?
    C5 C4 C3 . . 117.7(3) ?
    C5 C4 C6 . . 118.1(3) ?
    N1 C5 C4 . . 124.2(3) ?
    N1 C5 H5 . . 117.9 ?
    C4 C5 H5 . . 117.9 ?
    O1 C6 O2 . . 123.3(3) ?
    O1 C6 C4 . . 124.1(3) ?
    O2 C6 C4 . . 112.6(3) ?
    O2 C7 H7A . . 109.5 ?
    O2 C7 H7B . . 109.5 ?
    O2 C7 H7C . . 109.5 ?
    H7A C7 H7B . . 109.5 ?
    H7A C7 H7C . . 109.5 ?
    H7B C7 H7C . . 109.5 ?
loop_
    _geom_hbond_atom_site_label_D
    _geom_hbond_atom_site_label_H
    _geom_hbond_atom_site_label_A
    _geom_hbond_site_symmetry_A
    _geom_hbond_distance_DH
    _geom_hbond_distance_HA
    _geom_hbond_distance_DA
    _geom_hbond_angle_DHA
    _geom_hbond_publ_flag
    C3 H3 N1 1_445 0.93 2.59 3.440(4) 151 y
    C5 H5 O1 . 0.93 2.49 2.812(3) 101 n
