# Supplementary material for: Methyl 6-chloro­nicotinate
Source: Acta Crystallogr Sect E Struct Rep Online. 2011 Dec 17;68(Pt 1):o162. doi: 10.1107/S1600536811053517 (PMC3254503; doi:10.1107/S1600536811053517)
Supplement: Supplementary file 2 [file e-68-0o162-Isup2.hkl]

# 
# h,k,l, Fc-squared, Fo-squared, sigma(Fo-squared) and status flag 
# 
data_I
_shelx_title ' 1 in P-1 ' 
_shelx_refln_list_code          4 
_shelx_F_calc_maximum      110.49 
_exptl_crystal_F_000       176.00 
_reflns_d_resolution_high  0.8002 
 
loop_ 
 _symmetry_equiv_pos_as_xyz 
 'x, y, z' 
 '-x, -y, -z' 
 
_cell_length_a     3.8721 
_cell_length_b     5.8068 
_cell_length_c    17.3721 
_cell_angle_alpha  95.563 
_cell_angle_beta   94.918 
_cell_angle_gamma 104.657 
 
_shelx_F_squared_multiplier     1.000 
 
loop_ 
 _refln_index_h 
 _refln_index_k 
 _refln_index_l 
 _refln_F_squared_calc 
 _refln_F_squared_meas 
 _refln_F_squared_sigma 
 _refln_observed_status 
   1   0   0      910.07     1003.59      6.08 o 
   2   0   0        1.57        0.82      0.75 o 
   3   0   0        1.17        1.29      0.94 o 
   4   0   0       11.26        9.55      3.68 o 
  -4   1   0        6.42        5.33      1.96 o 
  -3   1   0       10.88        9.73      1.63 o 
  -2   1   0        0.62        0.92      0.62 o 
  -1   1   0      270.28      297.15      3.44 o 
   0   1   0       52.80       50.07      2.42 o 
   1   1   0      706.75      720.97      7.31 o 
   2   1   0       96.17      100.98      2.99 o 
   3   1   0        3.04        3.27      2.16 o 
   4   1   0        1.52        0.78      2.31 o 
  -4   2   0       23.72       22.70      2.82 o 
  -3   2   0       14.06       15.29      1.63 o 
  -2   2   0       31.61       34.34      1.57 o 
  -1   2   0      151.90      158.29      4.70 o 
   0   2   0     1592.39     1666.66     18.55 o 
   1   2   0       14.93       14.03      1.71 o 
   2   2   0      111.17      122.84      4.46 o 
   3   2   0        0.35        4.17      3.22 o 
   4   2   0        0.50        4.17      3.24 o 
  -4   3   0        0.67        4.77      2.33 o 
  -3   3   0        3.13        3.50      1.48 o 
  -2   3   0       97.23       81.07      5.35 o 
  -1   3   0       21.69       14.61      3.47 o 
   0   3   0       57.05       60.31      6.66 o 
   1   3   0        2.68        0.08      1.93 o 
   2   3   0       22.30       24.40      3.10 o 
   3   3   0        0.17        1.73      3.06 o 
  -4   4   0        0.02        2.29      4.34 o 
  -3   4   0       13.01       18.27      9.05 o 
  -2   4   0        4.41        2.75      0.92 o 
  -1   4   0      102.21       97.14     10.22 o 
   0   4   0       95.40       89.63      8.52 o 
   1   4   0       25.51       23.49      3.82 o 
   2   4   0        0.49       -0.92      2.55 o 
   3   4   0        7.83        3.86      2.59 o 
  -4   5   0        0.33        3.36      4.00 o 
  -3   5   0        6.19        7.18      3.86 o 
  -2   5   0       29.01       30.14      4.71 o 
  -1   5   0       65.72       70.21      9.97 o 
   0   5   0       64.58       53.36      9.37 o 
   1   5   0       43.82       42.82      9.66 o 
   2   5   0        0.56        2.38      4.11 o 
  -3   6   0       10.89       12.90      3.57 o 
  -2   6   0        1.74        1.59      2.40 o 
  -1   6   0        0.78        1.85      5.44 o 
   0   6   0        6.00        7.94      2.73 o 
   1   6   0        1.00       -0.31      3.33 o 
  -2   7   0        0.50        1.41      4.05 o 
  -1   7   0       10.57       10.79      7.49 o 
   0  -7   1        0.86        0.58      2.90 o 
   1  -7   1        0.33       10.28      6.82 o 
   2  -7   1        8.96       14.80      4.80 o 
  -1  -6   1        2.92        3.21      2.35 o 
   0  -6   1        0.13       -0.94      1.96 o 
   1  -6   1       11.57       14.28      6.16 o 
   2  -6   1        1.63        0.97      2.06 o 
   3  -6   1       10.56       11.19      3.48 o 
  -2  -5   1       25.07       27.34      7.60 o 
  -1  -5   1      125.53      122.76      7.72 o 
   0  -5   1        0.00        2.64      5.30 o 
   1  -5   1       18.86       27.08      7.12 o 
   2  -5   1        4.88        8.36      2.88 o 
   3  -5   1        0.22       -3.04      3.48 o 
   4  -5   1        8.65       14.86      5.75 o 
  -3  -4   1        0.38        3.90      3.64 o 
  -2  -4   1        1.28        0.46      2.44 o 
  -1  -4   1       19.52       15.70      3.46 o 
   0  -4   1      130.35      135.98     12.09 o 
   1  -4   1        1.01        1.13      3.31 o 
   2  -4   1       21.39       21.01      2.14 o 
   3  -4   1        6.92        4.66      2.05 o 
   4  -4   1        0.33       -2.56      4.70 o 
  -3  -3   1        5.30        6.22      3.48 o 
  -2  -3   1       49.62       57.97      4.79 o 
  -1  -3   1       42.65       41.45      4.26 o 
   0  -3   1      562.48      599.14     20.44 o 
   1  -3   1       11.10       14.15      4.01 o 
   2  -3   1       12.46       14.82      1.69 o 
   3  -3   1        7.42        4.93      1.79 o 
   4  -3   1        0.00        2.32      1.90 o 
  -4  -2   1        0.36        3.65      3.10 o 
  -3  -2   1       10.14       11.34      4.35 o 
  -2  -2   1        0.30       -0.64      1.44 o 
  -1  -2   1      507.80      548.89     14.45 o 
   0  -2   1      590.34      600.42     11.52 o 
   1  -2   1      135.15      149.44      4.05 o 
   2  -2   1       19.59       21.31      1.40 o 
   3  -2   1       15.69       14.91      1.68 o 
   4  -2   1        0.04        0.33      1.59 o 
  -4  -1   1       16.76       23.95      6.51 o 
  -3  -1   1        3.96        7.51      1.89 o 
  -2  -1   1      372.49      379.52      7.10 o 
  -1  -1   1       25.70       27.24      1.69 o 
   0  -1   1      948.10      975.84     10.55 o 
   1  -1   1        7.02        7.05      0.64 o 
   2  -1   1     1304.93     1374.96     11.06 o 
   3  -1   1        0.26       -0.16      1.01 o 
   4  -1   1        1.61       -0.69      1.68 o 
  -4   0   1        9.35       13.43      4.35 o 
  -3   0   1       11.60       16.09      2.47 o 
  -2   0   1       67.50       63.37      2.68 o 
  -1   0   1     3895.85     4033.87     13.48 o 
   1   0   1     1252.74     1304.20      6.67 o 
   2   0   1       42.78       42.56      1.98 o 
   3   0   1       68.67       67.72      4.97 o 
   4   0   1        0.41       -1.41      1.93 o 
  -4   1   1        3.60        5.82      2.68 o 
  -3   1   1        1.32        3.41      1.27 o 
  -2   1   1      197.48      189.52      4.52 o 
  -1   1   1       52.17       51.17      1.50 o 
   0   1   1      334.58      340.98      4.91 o 
   1   1   1      427.40      407.41      4.45 o 
   2   1   1      256.18      243.36      9.71 o 
   3   1   1        0.00        2.81      2.29 o 
   4   1   1        2.81       -1.02      2.16 o 
  -4   2   1        6.64        5.34      2.14 o 
  -3   2   1        0.73        0.21      0.59 o 
  -2   2   1       83.53       86.92      2.06 o 
  -1   2   1       24.66       24.46      1.78 o 
   0   2   1       31.81       33.05      2.26 o 
   1   2   1      643.77      687.45     10.25 o 
   2   2   1       33.41       31.46      2.07 o 
   3   2   1        8.42        7.94      3.60 o 
   4   2   1        0.88        3.61      3.13 o 
  -4   3   1        0.20        2.18      2.75 o 
  -3   3   1       10.63       12.26      1.87 o 
  -2   3   1       44.32       50.08      4.24 o 
  -1   3   1       56.81       64.61      7.36 o 
   0   3   1        6.11        2.87      1.54 o 
   1   3   1      154.30      149.77      7.67 o 
   2   3   1       16.89       18.60      2.69 o 
   3   3   1        0.81       -0.95      2.72 o 
  -4   4   1       11.53       24.40      7.07 o 
  -3   4   1       71.05       70.39      8.28 o 
  -2   4   1        1.05        1.37      0.79 o 
  -1   4   1       11.58       12.84      2.37 o 
   0   4   1       16.14       17.40      3.10 o 
   1   4   1        0.28       -0.02      1.81 o 
   2   4   1       89.70       99.04     12.58 o 
   3   4   1       17.97       16.07      6.27 o 
  -4   5   1        3.75        2.26      3.87 o 
  -3   5   1        2.89        0.56      2.02 o 
  -2   5   1       64.09       60.43      5.99 o 
  -1   5   1        1.08       -0.15      1.65 o 
   0   5   1       33.26       35.55     10.69 o 
   1   5   1        0.01        3.15      3.40 o 
   2   5   1        0.71       -0.95      2.47 o 
  -3   6   1        5.77        9.83      5.21 o 
  -2   6   1       22.81       29.61      7.45 o 
  -1   6   1       47.82       45.39      6.79 o 
   0   6   1        0.24        2.47      6.82 o 
   1   6   1        0.05       -2.83      2.83 o 
  -2   7   1        2.35        2.97      2.67 o 
  -1   7   1        0.44       13.68      7.24 o 
   0  -7   2        0.56        1.01      1.86 o 
   1  -7   2        2.34        2.72      4.63 o 
   2  -7   2        0.04        5.25      6.54 o 
  -1  -6   2        0.00       -1.96      3.79 o 
   0  -6   2       26.19       34.37      5.45 o 
   1  -6   2       48.06       43.63      8.90 o 
   2  -6   2       10.49       11.54      3.38 o 
   3  -6   2        4.57        3.35      2.02 o 
  -2  -5   2       12.97       12.50      5.48 o 
  -1  -5   2        0.02        1.69      2.68 o 
   0  -5   2       27.23       37.09      8.62 o 
   1  -5   2       40.48       54.21      9.36 o 
   2  -5   2       22.14       21.29      3.99 o 
   3  -5   2        1.14       -0.52      2.82 o 
   4  -5   2        1.81       14.82      6.67 o 
  -3  -4   2        0.02        0.03      2.79 o 
  -2  -4   2        0.47        2.00      2.73 o 
  -1  -4   2       37.96       43.26      5.11 o 
   0  -4   2       13.50        8.04      4.58 o 
   1  -4   2       19.77       32.25      7.17 o 
   2  -4   2        0.68        0.75      0.79 o 
   3  -4   2        5.38        3.70      2.33 o 
   4  -4   2        0.13       -2.46      2.46 o 
  -3  -3   2        1.39        0.92      2.59 o 
  -2  -3   2        0.04        1.61      1.82 o 
  -1  -3   2      119.14      131.12      7.10 o 
   0  -3   2       12.26       15.11      4.58 o 
   1  -3   2      572.82      608.77     14.38 o 
   2  -3   2       61.62       53.94      4.02 o 
   3  -3   2        1.18        0.77      1.06 o 
   4  -3   2        1.09        2.00      1.53 o 
  -4  -2   2        0.67        2.44      2.81 o 
  -3  -2   2        4.17        3.37      3.01 o 
  -2  -2   2        2.84        1.12      1.28 o 
  -1  -2   2      132.15      127.18      5.61 o 
   0  -2   2      948.66      939.81     26.77 o 
   1  -2   2        1.54        0.86      0.58 o 
   2  -2   2       67.16       72.81      2.70 o 
   3  -2   2        1.05        1.70      0.92 o 
   4  -2   2        3.60        2.99      1.65 o 
  -4  -1   2       39.54       43.57      8.12 o 
  -3  -1   2       44.29       54.44      4.60 o 
  -2  -1   2        4.54        4.20      1.05 o 
  -1  -1   2       85.91       95.74      3.83 o 
   0  -1   2      592.55      635.94     18.56 o 
   1  -1   2    12208.01    12589.17     23.51 o 
   2  -1   2      384.66      417.06      6.22 o 
   3  -1   2        8.93        9.13      1.62 o 
   4  -1   2        0.00       -0.08      2.68 o 
  -4   0   2        1.64        4.73      2.52 o 
  -3   0   2       42.53       36.52      5.65 o 
  -2   0   2       28.03       26.64      1.82 o 
  -1   0   2        5.72        6.51      1.04 o 
   1   0   2       97.01       94.96      3.03 o 
   2   0   2      140.92      140.00      3.79 o 
   3   0   2       25.72       25.11      2.23 o 
   4   0   2        1.83       -2.53      2.53 o 
  -4   1   2        0.01       -1.82      1.84 o 
  -3   1   2      122.57      134.70      6.83 o 
  -2   1   2      109.84      111.54      3.75 o 
  -1   1   2      208.28      222.99      3.47 o 
   0   1   2       84.82       84.47      3.41 o 
   1   1   2      988.07      944.96     58.45 o 
   2   1   2        3.10        3.93      0.90 o 
   3   1   2       58.98       60.76      8.40 o 
   4   1   2        0.21       -1.75      2.28 o 
  -4   2   2        1.52        0.03      1.48 o 
  -3   2   2        4.72        5.16      0.93 o 
  -2   2   2       31.58       33.15      1.80 o 
  -1   2   2      488.06      425.59     31.11 o 
   0   2   2      153.76      161.49      4.82 o 
   1   2   2       48.77       49.23      2.80 o 
   2   2   2        1.02        1.00      1.11 o 
   3   2   2        5.37        6.18      3.55 o 
   4   2   2        0.00       -0.91      2.18 o 
  -4   3   2        0.86        4.00      2.82 o 
  -3   3   2        0.30        1.17      1.64 o 
  -2   3   2       63.45       65.44      4.77 o 
  -1   3   2       20.06       20.73      2.36 o 
   0   3   2      188.89      182.75      7.61 o 
   1   3   2       97.20       95.59      7.86 o 
   2   3   2       10.52       14.62      4.91 o 
   3   3   2        0.86        2.05      3.08 o 
  -4   4   2       29.08       26.83      6.92 o 
  -3   4   2        2.27        1.27      1.60 o 
  -2   4   2       56.42       46.75      4.78 o 
  -1   4   2      109.58       98.70      6.89 o 
   0   4   2      186.08      175.22      8.78 o 
   1   4   2       42.37       39.67      4.86 o 
   2   4   2       39.03       49.17      8.93 o 
   3   4   2        0.62        2.55      3.65 o 
  -4   5   2        0.00        7.92      4.93 o 
  -3   5   2       20.10       28.56      6.18 o 
  -2   5   2       44.68       44.10      5.11 o 
  -1   5   2        6.58        4.76      2.17 o 
   0   5   2        4.46        7.18      6.19 o 
   1   5   2        8.26       12.26      3.32 o 
   2   5   2        1.09       -3.11      3.27 o 
  -3   6   2       27.91       22.98      7.17 o 
  -2   6   2       95.68       95.20      8.37 o 
  -1   6   2        3.13        6.41      5.16 o 
   0   6   2       24.99       28.95      9.72 o 
   1   6   2        0.00        4.06      3.35 o 
  -2   7   2        4.65        0.64      1.90 o 
  -1   7   2       10.21       17.48      7.74 o 
   0  -7   3        3.51        5.33      4.88 o 
   1  -7   3        0.24        7.15      6.66 o 
   2  -7   3        1.92        5.32      4.59 o 
  -1  -6   3       17.25       17.98      4.38 o 
   0  -6   3       81.07       59.24     10.97 o 
   1  -6   3        0.00        5.49      6.83 o 
   2  -6   3       10.41       13.20      3.51 o 
   3  -6   3        1.34        3.77      9.27 o 
  -2  -5   3        2.26       11.26      5.58 o 
  -1  -5   3        1.49       -2.33      2.56 o 
   0  -5   3       12.97       17.10      6.51 o 
   1  -5   3       49.70       59.26     10.08 o 
   2  -5   3        0.04        2.91      6.53 o 
   3  -5   3        5.33        4.52      3.17 o 
   4  -5   3        0.42        3.76      4.52 o 
  -3  -4   3        0.11        3.89      3.71 o 
  -2  -4   3       10.90       10.07      3.41 o 
  -1  -4   3       81.91       84.68      6.95 o 
   0  -4   3       18.43       13.69      5.64 o 
   1  -4   3      148.98      170.19     13.82 o 
   2  -4   3        5.17        8.32      2.61 o 
   3  -4   3        4.24        5.20      2.30 o 
   4  -4   3        0.26       -0.45      1.70 o 
  -3  -3   3        2.20       -0.53      2.35 o 
  -2  -3   3       26.25       32.57      8.96 o 
  -1  -3   3        2.03        3.06      2.84 o 
   0  -3   3      348.88      355.06     16.82 o 
   1  -3   3      292.47      302.37     10.51 o 
   2  -3   3       27.64       27.25      2.18 o 
   3  -3   3        2.86        2.42      1.41 o 
   4  -3   3        0.09        0.11      1.37 o 
  -4  -2   3        3.07        6.63      3.42 o 
  -3  -2   3       43.06       44.41      7.77 o 
  -2  -2   3       31.13       29.30      3.42 o 
  -1  -2   3      793.83      808.58     19.25 o 
   0  -2   3        5.32        7.57      2.20 o 
   1  -2   3       82.84       96.59      2.77 o 
   2  -2   3        1.00        2.06      1.13 o 
   3  -2   3      288.75      277.26      7.32 o 
   4  -2   3        2.81        1.86      1.34 o 
  -4  -1   3       35.71       33.75      7.08 o 
  -3  -1   3       71.61       80.07      5.65 o 
  -2  -1   3       64.19       72.79      4.62 o 
  -1  -1   3      307.39      325.38      7.61 o 
   0  -1   3     2943.02     2985.89     18.01 o 
   1  -1   3      139.72      137.99      2.94 o 
   2  -1   3      382.53      408.04      8.70 o 
   3  -1   3       20.93       18.52      2.15 o 
   4  -1   3        5.61        5.76      2.36 o 
  -4   0   3        1.40        3.08      2.49 o 
  -3   0   3        4.98        7.27      2.03 o 
  -2   0   3        3.43        6.58      1.29 o 
  -1   0   3     1117.88     1090.67     17.04 o 
   0   0   3       77.37       73.87      1.41 o 
   1   0   3      208.28      205.45      4.47 o 
   2   0   3      105.79       91.96      7.50 o 
   3   0   3       67.21       68.41      6.13 o 
   4   0   3        0.01        3.69      2.76 o 
  -4   1   3       26.44       24.84      5.11 o 
  -3   1   3       94.37      100.86      4.70 o 
  -2   1   3        9.91        9.68      0.97 o 
  -1   1   3      380.15      409.93     10.13 o 
   0   1   3       35.01       31.46      1.32 o 
   1   1   3        2.06        2.34      0.70 o 
   2   1   3      223.23      243.26     14.28 o 
   3   1   3        6.61        7.61      3.71 o 
   4   1   3        0.05       -0.15      2.12 o 
  -4   2   3        0.66       -0.63      2.75 o 
  -3   2   3        0.79        0.51      0.53 o 
  -2   2   3       73.27       68.06      4.10 o 
  -1   2   3      187.38      176.30     11.24 o 
   0   2   3       61.97       55.44      2.54 o 
   1   2   3        4.65        2.35      0.92 o 
   2   2   3       75.69       58.86     12.99 o 
   3   2   3        7.17        5.60      3.38 o 
  -4   3   3        0.03       -3.99      3.99 o 
  -3   3   3       70.54       68.23      5.37 o 
  -2   3   3      441.05      448.60     11.89 o 
  -1   3   3        0.22        1.15      2.04 o 
   0   3   3       27.79       22.53      2.93 o 
   1   3   3        7.99       11.62      2.61 o 
   2   3   3        1.74        1.11      2.08 o 
   3   3   3       29.41       30.17      7.50 o 
  -4   4   3        0.35       -1.82      3.09 o 
  -3   4   3       22.45       22.74      3.59 o 
  -2   4   3       21.77       21.92      4.69 o 
  -1   4   3      207.68      208.05      8.63 o 
   0   4   3        0.05       -0.99      1.81 o 
   1   4   3       40.34       34.13      4.42 o 
   2   4   3        0.03       -0.32      2.43 o 
  -4   5   3        1.67       10.94      5.96 o 
  -3   5   3       19.20       31.63      8.00 o 
  -2   5   3       32.55       36.59      4.68 o 
  -1   5   3       60.51       62.98      5.68 o 
   0   5   3      139.03      138.48      8.92 o 
   1   5   3        0.11        2.05      2.48 o 
   2   5   3        0.19        2.68      2.50 o 
  -3   6   3       15.32       10.79      5.33 o 
  -2   6   3        9.97       13.39      3.97 o 
  -1   6   3        2.67        6.83      3.99 o 
   0   6   3        1.49        1.73      1.89 o 
   1   6   3       19.73       15.69      5.34 o 
  -1   7   3        6.80        9.67      6.93 o 
   0  -7   4        0.48       -2.13      2.82 o 
   1  -7   4        7.95       13.79      4.29 o 
   2  -7   4       17.85       19.53      5.03 o 
  -1  -6   4       10.65        7.97      4.44 o 
   0  -6   4        0.11        3.04      5.48 o 
   1  -6   4       13.94       26.86      8.43 o 
   2  -6   4       10.42       18.61      5.99 o 
   3  -6   4        2.13        9.93      4.69 o 
  -2  -5   4        0.02       -1.54      2.89 o 
  -1  -5   4        0.13        6.44      4.83 o 
   0  -5   4       26.88       29.78      8.11 o 
   1  -5   4        7.72        4.60      4.67 o 
   2  -5   4        6.45        7.08      6.27 o 
   3  -5   4        0.00        2.13      3.85 o 
   4  -5   4        0.02        4.51      2.69 o 
  -3  -4   4        8.96        9.40      4.11 o 
  -2  -4   4        1.32        4.65      2.24 o 
  -1  -4   4        0.01        4.61      3.97 o 
   0  -4   4       54.97       54.99      8.70 o 
   1  -4   4        0.43        0.73      3.95 o 
   2  -4   4      102.84      106.31      7.66 o 
   3  -4   4       13.16       12.37      3.23 o 
   4  -4   4        0.00       -1.76      5.57 o 
  -3  -3   4        0.21        0.59      2.07 o 
  -2  -3   4       10.48        9.65      3.40 o 
  -1  -3   4        1.37       -0.77      2.66 o 
   0  -3   4       60.25       50.14      7.12 o 
   1  -3   4      303.20      318.16     11.19 o 
   2  -3   4        0.19        0.64      1.30 o 
   3  -3   4       13.02        8.96      2.05 o 
   4  -3   4        2.04        2.86      2.93 o 
  -4  -2   4       37.28       42.87      9.26 o 
  -3  -2   4      160.78      168.73      9.64 o 
  -2  -2   4       96.91       91.80      7.69 o 
  -1  -2   4        0.30       -2.82      2.82 o 
   0  -2   4      135.82      145.02      9.83 o 
   1  -2   4      107.15      111.85      3.89 o 
   2  -2   4     1741.51     1769.09     23.18 o 
   3  -2   4       93.46       88.40      4.33 o 
   4  -2   4        6.91        2.51      2.50 o 
  -4  -1   4       20.92       32.73      7.43 o 
  -3  -1   4       15.52       16.71      3.19 o 
  -2  -1   4      117.55      116.89      7.96 o 
  -1  -1   4       34.51       38.31      3.18 o 
   0  -1   4       19.42       20.65      1.50 o 
   1  -1   4       61.02       65.92      2.04 o 
   2  -1   4       40.14       38.11      2.20 o 
   3  -1   4       16.93       20.46      2.31 o 
   4  -1   4        2.59        4.75      2.28 o 
  -4   0   4        0.69       -1.36      1.87 o 
  -3   0   4        3.53        4.19      1.62 o 
  -2   0   4      411.50      426.86     13.10 o 
  -1   0   4      408.03      402.34      8.66 o 
   0   0   4      350.89      345.58      3.47 o 
   1   0   4       24.58       23.74      1.08 o 
   2   0   4      168.25      173.34      8.20 o 
   3   0   4        0.00        0.51      1.55 o 
   4   0   4       19.14       27.69      6.51 o 
  -4   1   4        1.01        1.28      1.98 o 
  -3   1   4        4.26        2.11      1.97 o 
  -2   1   4        7.77        6.99      0.80 o 
  -1   1   4      180.56      173.10      5.99 o 
   0   1   4      821.59      735.16      6.06 o 
   1   1   4      140.00      135.78      6.33 o 
   2   1   4       13.14       14.39      3.69 o 
   3   1   4        2.24       -0.74      2.13 o 
   4   1   4        0.40        5.37      2.87 o 
  -4   2   4        4.77        3.30      2.67 o 
  -3   2   4        0.25       -0.14      0.95 o 
  -2   2   4        4.03        4.52      1.16 o 
  -1   2   4      136.67      134.71      4.90 o 
   0   2   4       73.90       78.60      2.74 o 
   1   2   4      142.79      124.06      4.50 o 
   2   2   4       40.77       44.66      7.13 o 
   3   2   4        2.72        9.51      4.08 o 
  -4   3   4        4.37        6.11      3.30 o 
  -3   3   4      133.76      142.52      7.22 o 
  -2   3   4       15.66       12.16      5.51 o 
  -1   3   4      328.43      328.32      8.84 o 
   0   3   4      192.14      186.72      7.88 o 
   1   3   4      201.53      194.95      8.36 o 
   2   3   4       14.33       19.44      5.25 o 
   3   3   4       19.77       21.68      6.45 o 
  -4   4   4        0.14        3.11      4.52 o 
  -3   4   4        0.99        2.42      3.94 o 
  -2   4   4       94.27      104.85      6.57 o 
  -1   4   4      106.52      121.69     11.28 o 
   0   4   4       16.51       16.86      2.94 o 
   1   4   4        7.02        4.32      3.52 o 
   2   4   4        5.88        5.45      4.20 o 
  -4   5   4        0.08        4.21      4.90 o 
  -3   5   4        7.99       23.09      7.14 o 
  -2   5   4       68.60       68.01      6.18 o 
  -1   5   4      361.21      350.26     12.96 o 
   0   5   4        8.10       15.85      3.32 o 
   1   5   4       22.24       18.33      3.68 o 
   2   5   4        0.54        1.77      3.49 o 
  -3   6   4        8.94        2.64      4.59 o 
  -2   6   4        0.01       -2.37      2.37 o 
  -1   6   4       15.17       29.11      7.69 o 
   0   6   4       17.90       22.32      4.34 o 
   1   6   4        4.48        4.46      3.44 o 
   1  -7   5       25.62       24.92      6.56 o 
   2  -7   5        0.01        3.55      3.66 o 
  -1  -6   5        3.69        6.93      4.63 o 
   0  -6   5        1.03        0.74      4.41 o 
   1  -6   5        5.85        8.37      5.79 o 
   2  -6   5        8.91        8.26      3.30 o 
   3  -6   5        0.08       -0.17      6.70 o 
  -2  -5   5        0.21       -0.92      3.18 o 
  -1  -5   5        7.10       11.15      4.92 o 
   0  -5   5       44.85       47.32      9.57 o 
   1  -5   5        2.86        3.77      2.85 o 
   2  -5   5       21.47       23.38      8.64 o 
   3  -5   5        4.26        5.72      2.92 o 
   4  -5   5        0.30        5.12      2.82 o 
  -3  -4   5        0.02        0.77      2.56 o 
  -2  -4   5        6.48        2.89      3.60 o 
  -1  -4   5       32.93       35.19      6.91 o 
   0  -4   5        2.16        2.42      4.48 o 
   1  -4   5      107.12      106.07      7.81 o 
   2  -4   5       72.39       74.48      6.67 o 
   3  -4   5        4.14        8.35      2.86 o 
   4  -4   5        0.52       -0.84      1.45 o 
  -3  -3   5        5.73        8.70      4.48 o 
  -2  -3   5       68.43       71.17      7.84 o 
  -1  -3   5      103.96      112.34      9.51 o 
   0  -3   5      470.83      418.67     19.44 o 
   1  -3   5        5.51        6.86      2.39 o 
   2  -3   5        1.30        1.04      1.30 o 
   3  -3   5        0.17        3.07      1.82 o 
   4  -3   5       49.99       38.76      7.55 o 
  -4  -2   5       11.74       22.70      7.41 o 
  -3  -2   5      100.74      104.87      7.30 o 
  -2  -2   5      276.18      268.02     13.72 o 
  -1  -2   5      169.87      159.31      9.54 o 
   0  -2   5      260.50      290.22      9.86 o 
   1  -2   5      502.32      514.13     10.11 o 
   2  -2   5       61.72       63.31      3.54 o 
   3  -2   5       73.38       67.30      5.05 o 
   4  -2   5        8.49        4.16      1.67 o 
  -4  -1   5        1.20        5.46      3.81 o 
  -3  -1   5        6.43        6.59      2.03 o 
  -2  -1   5        2.75        6.38      2.45 o 
  -1  -1   5        1.20        0.09      1.59 o 
   0  -1   5     1199.10     1159.62      9.59 o 
   1  -1   5       98.80       90.03      2.67 o 
   2  -1   5       48.24       49.51      2.50 o 
   3  -1   5        8.49        9.08      1.71 o 
   4  -1   5       11.43        9.82      2.91 o 
  -4   0   5        0.03       -2.20      2.20 o 
  -3   0   5       97.76       98.77      6.41 o 
  -2   0   5      535.48      561.70     11.42 o 
  -1   0   5       51.38       53.52      3.50 o 
   0   0   5      349.33      341.80      4.78 o 
   1   0   5        1.49        1.47      0.67 o 
   2   0   5        3.44        1.79      0.64 o 
   3   0   5       40.74       41.21      5.11 o 
   4   0   5        0.35        2.04      3.35 o 
  -4   1   5        0.00        0.66      3.47 o 
  -3   1   5        7.76        9.44      2.55 o 
  -2   1   5        5.88        7.12      1.25 o 
  -1   1   5      159.07      140.60     12.21 o 
   0   1   5      243.58      234.92      3.69 o 
   1   1   5       25.14       24.91      1.45 o 
   2   1   5        0.46        2.17      1.85 o 
   3   1   5       13.88       18.10      5.40 o 
   4   1   5        1.66        2.60      2.78 o 
  -4   2   5        0.95        1.33      2.63 o 
  -3   2   5        4.15        2.99      0.70 o 
  -2   2   5      263.21      263.80     30.26 o 
  -1   2   5     1647.44     1717.15     14.25 o 
   0   2   5        2.10        0.34      0.67 o 
   1   2   5       35.80       32.33      2.61 o 
   2   2   5        3.70        3.00      2.09 o 
   3   2   5        1.75       -0.54      2.82 o 
  -4   3   5       13.66       15.44      4.81 o 
  -3   3   5        0.39        1.73      3.51 o 
  -2   3   5       84.73       91.81      5.03 o 
  -1   3   5       54.67       52.47      3.68 o 
   0   3   5      306.85      289.08     10.02 o 
   1   3   5        0.69       -0.18      1.20 o 
   2   3   5       18.21       15.95      4.86 o 
   3   3   5        0.00        1.22      3.72 o 
  -4   4   5        0.82        6.55      4.32 o 
  -3   4   5       16.06       11.94      4.70 o 
  -2   4   5       43.69       47.64      4.54 o 
  -1   4   5       93.18       91.23      9.15 o 
   0   4   5       85.79       84.41      6.27 o 
   1   4   5      199.88      201.74      9.90 o 
   2   4   5        0.12        4.87      3.43 o 
  -4   5   5        2.44       11.05      5.60 o 
  -3   5   5        0.48        1.36      3.97 o 
  -2   5   5       53.31       53.50     10.32 o 
  -1   5   5       19.15       16.66      3.16 o 
   0   5   5        0.02       -1.32      1.63 o 
   1   5   5        1.92        1.09      3.05 o 
   2   5   5       15.91       17.78      6.12 o 
  -3   6   5        0.91       10.18      5.51 o 
  -2   6   5       16.81       17.59      6.22 o 
  -1   6   5        0.00       -1.37      3.69 o 
   0   6   5       11.62       17.75      4.02 o 
   1  -7   6        0.16       -1.48      2.68 o 
  -1  -6   6        0.26       -2.59      4.50 o 
   0  -6   6        0.12        3.47      4.76 o 
   1  -6   6        8.10       13.06      4.33 o 
   2  -6   6        1.06        3.52      4.10 o 
   3  -6   6        2.27        1.98      5.39 o 
  -2  -5   6       16.78       17.55      3.92 o 
  -1  -5   6        0.45        5.31      4.14 o 
   0  -5   6        0.49        2.26      4.86 o 
   1  -5   6       13.65       12.31      3.74 o 
   2  -5   6        0.88       -0.11      1.90 o 
   3  -5   6       11.61       13.78      6.25 o 
  -3  -4   6        1.21        1.61      2.12 o 
  -2  -4   6        5.25        9.52      3.64 o 
  -1  -4   6       16.69       14.36      5.33 o 
   0  -4   6        1.09       -0.46      4.11 o 
   1  -4   6        8.40       10.65      3.23 o 
   2  -4   6       50.85       55.17      6.16 o 
   3  -4   6        0.47        0.93      1.61 o 
   4  -4   6        3.20       -0.87      2.46 o 
  -3  -3   6       66.28       67.50      9.96 o 
  -2  -3   6      341.25      340.44     17.12 o 
  -1  -3   6      107.80      107.96      9.53 o 
   0  -3   6       25.51       33.28      8.97 o 
   1  -3   6       42.17       45.18      4.79 o 
   2  -3   6        9.05       10.87      2.94 o 
   3  -3   6      214.87      202.80      8.74 o 
   4  -3   6       19.81       16.00      3.74 o 
  -4  -2   6        7.40        6.64      4.74 o 
  -3  -2   6       55.84       60.79      5.86 o 
  -2  -2   6       50.51       52.15      6.30 o 
  -1  -2   6      106.56      118.81      8.69 o 
   0  -2   6       20.21       19.21      2.70 o 
   1  -2   6       18.88       17.60      2.28 o 
   2  -2   6        6.81        7.17      1.53 o 
   3  -2   6       14.64       10.38      1.83 o 
   4  -2   6        0.89        0.90      2.15 o 
  -4  -1   6        0.30        0.92      2.80 o 
  -3  -1   6        0.50       -0.54      1.70 o 
  -2  -1   6       17.86       17.26      3.85 o 
  -1  -1   6      708.25      690.92     19.14 o 
   0  -1   6      653.15      647.74      8.39 o 
   1  -1   6      142.36      143.64      3.89 o 
   2  -1   6        3.51        3.65      1.19 o 
   3  -1   6       18.44       20.09      3.54 o 
   4  -1   6        0.17        0.61      1.73 o 
  -4   0   6        1.11        0.28      1.54 o 
  -3   0   6        7.09        6.12      2.06 o 
  -2   0   6       14.14       16.39      2.03 o 
  -1   0   6        2.05        2.07      0.81 o 
   0   0   6      213.77      208.36      3.31 o 
   1   0   6      473.17      445.44      8.10 o 
   2   0   6       31.69       21.46      4.44 o 
   3   0   6        2.56        3.89      1.93 o 
   4   0   6        1.64       -1.75      2.36 o 
  -4   1   6        0.77        1.06      2.36 o 
  -3   1   6       26.14       27.99      3.98 o 
  -2   1   6        0.30        0.79      0.70 o 
  -1   1   6       39.42       39.78      2.87 o 
   0   1   6      122.98      121.68      2.86 o 
   1   1   6       94.97       88.62      2.99 o 
   2   1   6       36.41       43.37      4.82 o 
   3   1   6       10.47        7.42      3.31 o 
   4   1   6        0.61       -2.25      2.79 o 
  -4   2   6        0.52        2.72      2.57 o 
  -3   2   6        5.25        5.19      3.31 o 
  -2   2   6      387.16      408.77     19.43 o 
  -1   2   6       47.13       46.48      1.99 o 
   0   2   6      738.28      746.49     11.29 o 
   1   2   6      154.79      139.32      4.28 o 
   2   2   6       77.68       75.58      9.47 o 
   3   2   6        2.38        0.05      2.29 o 
  -4   3   6        0.65       -1.09      3.59 o 
  -3   3   6        0.62        2.63      2.97 o 
  -2   3   6        6.67        7.28      1.58 o 
  -1   3   6      268.80      282.71      9.88 o 
   0   3   6      129.35      127.46      6.84 o 
   1   3   6       23.58       18.57      2.09 o 
   2   3   6        4.86        5.34      3.45 o 
   3   3   6        2.69        2.87      2.60 o 
  -4   4   6        5.33        8.71      5.24 o 
  -3   4   6        0.07        1.88      3.14 o 
  -2   4   6       25.47       25.16      3.27 o 
  -1   4   6      100.41       96.74      6.10 o 
   0   4   6      676.17      679.20     21.59 o 
   1   4   6        9.16       17.32      3.59 o 
   2   4   6        5.48        4.50      3.52 o 
  -3   5   6        0.02        8.73      5.26 o 
  -2   5   6       12.31       18.28      3.42 o 
  -1   5   6        0.13        1.83      2.96 o 
   0   5   6       25.75       28.41      4.51 o 
   1   5   6       12.86       10.93      4.74 o 
  -3   6   6        3.74        9.62      6.73 o 
  -2   6   6        7.12       -2.03      3.90 o 
  -1   6   6        0.35       -0.92      4.53 o 
   0   6   6        9.59        8.70      3.06 o 
   1  -7   7        0.62        0.87      3.58 o 
  -1  -6   7        0.23       -1.22      4.75 o 
   0  -6   7        0.94       -0.27      6.09 o 
   1  -6   7        9.27       11.44      4.42 o 
   2  -6   7        0.03        0.79      3.06 o 
   3  -6   7        2.54        2.44      2.76 o 
  -2  -5   7        0.39        2.67      3.94 o 
  -1  -5   7        8.38       14.51      5.74 o 
   0  -5   7       15.93       13.85      4.18 o 
   1  -5   7        2.02        3.96      2.83 o 
   2  -5   7       20.91       15.92      6.96 o 
   3  -5   7       11.80        5.50      6.49 o 
  -3  -4   7        4.76        5.22      3.26 o 
  -2  -4   7        4.35       10.17      4.47 o 
  -1  -4   7       59.61       51.69      8.24 o 
   0  -4   7      138.13      139.24     14.11 o 
   1  -4   7      101.49      100.54      7.90 o 
   2  -4   7        2.16        2.60      3.22 o 
   3  -4   7        0.06        2.17      1.45 o 
   4  -4   7        0.55       -0.37      1.62 o 
  -3  -3   7       20.17       24.31      4.25 o 
  -2  -3   7      156.88      147.84     11.82 o 
  -1  -3   7      456.73      432.99     19.13 o 
   0  -3   7      117.14      119.74     10.97 o 
   1  -3   7       60.04       60.13      5.56 o 
   2  -3   7       63.45       57.18      4.55 o 
   3  -3   7       12.37       12.45      2.71 o 
   4  -3   7       12.68        3.96      3.67 o 
  -4  -2   7        0.05       -2.63      3.69 o 
  -3  -2   7        7.10        3.02      1.89 o 
  -2  -2   7       14.46       14.87      3.73 o 
  -1  -2   7        0.61        0.34      2.34 o 
   0  -2   7        0.03       -0.61      1.36 o 
   1  -2   7      291.94      281.51      8.24 o 
   2  -2   7       32.31       28.19      2.63 o 
   3  -2   7        6.04        6.68      1.51 o 
   4  -2   7        0.04        1.82      1.70 o 
  -4  -1   7        2.77       10.27      6.02 o 
  -3  -1   7        0.02       -1.02      2.05 o 
  -2  -1   7      193.72      204.49     12.38 o 
  -1  -1   7     1044.48     1069.81     25.18 o 
   0  -1   7       30.57       28.66      1.98 o 
   1  -1   7       50.61       45.03      2.36 o 
   2  -1   7        0.30        1.52      0.87 o 
   3  -1   7        1.23        1.43      2.65 o 
   4  -1   7        6.01        4.94      3.96 o 
  -4   0   7        0.40        1.41      1.74 o 
  -3   0   7        2.46        2.31      2.36 o 
  -2   0   7       23.27       22.59      2.29 o 
  -1   0   7       33.85       30.48      1.88 o 
   0   0   7      136.66      127.98      2.82 o 
   1   0   7       54.79       49.07      2.34 o 
   2   0   7        4.72        4.97      0.89 o 
   3   0   7        0.04        0.35      1.56 o 
   4   0   7        0.84        0.06      2.15 o 
  -4   1   7        5.97       12.76      4.79 o 
  -3   1   7        0.86        0.33      1.01 o 
  -2   1   7       45.87       50.91      6.40 o 
  -1   1   7      406.23      383.94     17.46 o 
   0   1   7     1987.07     2030.13     16.71 o 
   1   1   7        4.62        6.02      0.89 o 
   2   1   7       27.81       33.86      4.45 o 
   3   1   7        1.35        3.69      3.58 o 
  -4   2   7        0.00       -0.86      2.77 o 
  -3   2   7       61.96       74.49      9.68 o 
  -2   2   7       13.47       11.40      2.39 o 
  -1   2   7      175.14      186.64      8.75 o 
   0   2   7       69.61       68.77      4.59 o 
   1   2   7      159.49      153.93      4.69 o 
   2   2   7        1.99        1.79      2.17 o 
   3   2   7        2.79        1.44      2.43 o 
  -4   3   7       30.80       30.57      7.40 o 
  -3   3   7        6.40        6.92      3.78 o 
  -2   3   7       88.50       80.78      6.30 o 
  -1   3   7       46.37       40.37      2.37 o 
   0   3   7      114.61      130.19      7.08 o 
   1   3   7       66.31       66.76      5.09 o 
   2   3   7      144.24      168.13     15.43 o 
   3   3   7        0.13       -3.12      3.21 o 
  -4   4   7        0.06       -3.22      4.87 o 
  -3   4   7       20.55       20.30      6.27 o 
  -2   4   7       32.23       30.31      3.41 o 
  -1   4   7       94.51       87.80      5.95 o 
   0   4   7       23.41       23.95      3.83 o 
   1   4   7        7.88        6.99      3.66 o 
   2   4   7        1.02        0.70      2.70 o 
  -3   5   7        0.63        5.07      5.32 o 
  -2   5   7       10.76       18.13      6.43 o 
  -1   5   7       40.52       38.92      9.49 o 
   0   5   7        0.51        4.18      2.11 o 
   1   5   7        9.84       12.35      4.84 o 
  -3   6   7        3.22       13.20      6.82 o 
  -2   6   7       19.11       26.73      7.60 o 
  -1   6   7        0.19       -5.30      5.30 o 
   0   6   7        0.16        3.61      4.05 o 
  -1  -6   8       15.82       16.67      6.19 o 
   0  -6   8        0.01        1.50      4.41 o 
   1  -6   8        0.93        1.07      3.11 o 
   2  -6   8        2.56        1.95      2.18 o 
   3  -6   8        0.69        2.54      4.55 o 
  -2  -5   8        1.05        5.61      3.85 o 
  -1  -5   8       10.49       15.77      5.70 o 
   0  -5   8       12.89       22.82      4.91 o 
   1  -5   8        0.55        5.05      3.26 o 
   2  -5   8        0.01        0.51      4.46 o 
   3  -5   8        4.70        9.25      3.59 o 
  -3  -4   8        3.23        4.89      3.59 o 
  -2  -4   8       61.97       63.02      8.74 o 
  -1  -4   8      338.47      348.39     19.86 o 
   0  -4   8       56.94       59.97      9.47 o 
   1  -4   8       52.03       56.29      6.23 o 
   2  -4   8        3.38        9.45      7.01 o 
   3  -4   8        0.58        1.79      1.90 o 
   4  -4   8       22.87       16.54      7.21 o 
  -3  -3   8        7.97        6.36      2.38 o 
  -2  -3   8       82.28       78.18      8.87 o 
  -1  -3   8       68.99       63.09      7.97 o 
   0  -3   8       41.02       42.60      7.46 o 
   1  -3   8        5.61        4.78      2.42 o 
   2  -3   8        1.65        4.75      1.85 o 
   3  -3   8        1.01        3.72      3.05 o 
   4  -3   8        3.98        2.66      2.53 o 
  -4  -2   8        1.94        0.13      5.55 o 
  -3  -2   8        6.04        5.36      2.79 o 
  -2  -2   8        0.02       -3.77      4.14 o 
  -1  -2   8       12.49       19.92      4.61 o 
   0  -2   8      403.35      405.64     11.82 o 
   1  -2   8      358.94      377.34      9.89 o 
   2  -2   8       19.75       16.53      2.17 o 
   3  -2   8        0.18        0.95      1.32 o 
   4  -2   8        1.17        1.47      1.50 o 
  -4  -1   8        4.66       17.20      7.41 o 
  -3  -1   8       12.14       19.44      4.70 o 
  -2  -1   8       14.34        8.97      3.19 o 
  -1  -1   8       14.52       17.26      3.68 o 
   0  -1   8       19.81       23.35      2.24 o 
   1  -1   8       52.03       45.87      2.50 o 
   2  -1   8       89.84       87.88      3.40 o 
   3  -1   8        3.42        3.39      1.79 o 
   4  -1   8        0.35        1.91      2.20 o 
  -4   0   8        0.03        1.12      2.46 o 
  -3   0   8        6.23        5.85      2.68 o 
  -2   0   8       82.56       86.69      4.38 o 
  -1   0   8        3.05        2.11      0.72 o 
   0   0   8       64.75       63.69      2.55 o 
   1   0   8       58.65       58.88      3.05 o 
   2   0   8       42.03       34.82      2.86 o 
   3   0   8        2.04        2.55      1.74 o 
   4   0   8        1.77        4.96      4.15 o 
  -4   1   8       11.68       16.86      5.05 o 
  -3   1   8        3.61        5.24      1.77 o 
  -2   1   8        0.44        1.23      1.13 o 
  -1   1   8      614.93      561.39      8.02 o 
   0   1   8       23.72       23.24      1.81 o 
   1   1   8      475.96      491.25      7.18 o 
   2   1   8       56.49       59.40      6.02 o 
   3   1   8       12.14       10.65      3.27 o 
  -4   2   8        0.06        2.67      2.87 o 
  -3   2   8        6.04       16.02      4.90 o 
  -2   2   8       12.78       11.47      1.49 o 
  -1   2   8       12.73       12.07      0.96 o 
   0   2   8      326.95      331.10     10.46 o 
   1   2   8       72.24       69.79      3.36 o 
   2   2   8       16.11       19.94      5.64 o 
   3   2   8        1.36        4.62      3.36 o 
  -4   3   8        9.06       12.03      5.21 o 
  -3   3   8       27.99       24.11      5.94 o 
  -2   3   8        1.71        1.54      3.13 o 
  -1   3   8       39.30       37.56      3.39 o 
   0   3   8       67.61       71.00      5.47 o 
   1   3   8      551.85      548.10     14.31 o 
   2   3   8        4.37        5.01      3.58 o 
   3   3   8        0.00       -0.73      2.57 o 
  -4   4   8        0.12       -2.77      4.48 o 
  -3   4   8       33.88       27.91      7.51 o 
  -2   4   8        0.33       -2.05      3.32 o 
  -1   4   8        8.44        5.77      2.49 o 
   0   4   8        0.27        3.30      2.05 o 
   1   4   8       19.72       24.93      6.23 o 
   2   4   8        3.20        2.25      3.26 o 
  -3   5   8        9.39       10.73      6.30 o 
  -2   5   8       17.16       14.99      5.78 o 
  -1   5   8       15.12       25.40      6.77 o 
   0   5   8        2.33       -0.21      3.04 o 
   1   5   8        8.88       10.60      4.89 o 
  -2   6   8        0.06       10.20      5.77 o 
  -1   6   8       12.54        6.70      4.18 o 
   0   6   8       10.79       19.87      4.27 o 
  -1  -6   9        1.01       -5.29      5.29 o 
   0  -6   9        4.75       15.95      6.73 o 
   1  -6   9        3.80        7.49      3.56 o 
   2  -6   9        1.91        3.15      3.07 o 
  -2  -5   9       11.85       24.67      6.44 o 
  -1  -5   9        0.78        2.67      3.71 o 
   0  -5   9       24.69       22.70      7.27 o 
   1  -5   9       87.34       75.37      8.04 o 
   2  -5   9       10.11       12.96      7.67 o 
   3  -5   9        0.80        3.86      2.85 o 
  -3  -4   9        0.57       -1.37      2.49 o 
  -2  -4   9       16.89       18.11      5.39 o 
  -1  -4   9      113.37       99.75     11.00 o 
   0  -4   9      324.29      323.90     13.97 o 
   1  -4   9       35.79       38.49      4.55 o 
   2  -4   9        3.27        2.37      2.07 o 
   3  -4   9        7.29        5.47      2.14 o 
  -3  -3   9        2.30        3.26      3.14 o 
  -2  -3   9       14.26       11.96      4.29 o 
  -1  -3   9       14.89       36.00      6.93 o 
   0  -3   9        1.12        0.60      1.58 o 
   1  -3   9        0.10        1.42      2.48 o 
   2  -3   9       54.49       55.89      4.83 o 
   3  -3   9        6.11        7.03      4.22 o 
   4  -3   9        0.38       -1.73      1.73 o 
  -3  -2   9        6.90        3.34      3.38 o 
  -2  -2   9        0.38       -3.72      3.95 o 
  -1  -2   9      140.65      136.94     10.62 o 
   0  -2   9      640.17      657.10     15.55 o 
   1  -2   9        1.34        1.67      1.26 o 
   2  -2   9        0.05        1.35      1.50 o 
   3  -2   9        0.22        2.54      1.19 o 
   4  -2   9        0.06        0.80      2.24 o 
  -4  -1   9        0.57       12.32     10.44 o 
  -3  -1   9        1.89       -0.63      2.64 o 
  -2  -1   9       16.22       16.93      4.69 o 
  -1  -1   9       22.48       15.80      3.81 o 
   0  -1   9       31.41       29.99      2.59 o 
   1  -1   9       46.01       50.32      3.11 o 
   2  -1   9        7.80        6.60      1.29 o 
   3  -1   9        0.28        1.32      1.17 o 
   4  -1   9        0.32       -1.88      1.88 o 
  -4   0   9        4.62        4.98      3.10 o 
  -3   0   9       19.11       25.68      5.52 o 
  -2   0   9        0.59       -0.25      1.92 o 
  -1   0   9       97.34       91.40      3.58 o 
   0   0   9      240.09      240.72      6.70 o 
   1   0   9      675.16      704.81     10.14 o 
   2   0   9        5.21        4.34      1.14 o 
   3   0   9       11.54       14.58      3.66 o 
   4   0   9        0.45        2.38      2.05 o 
  -4   1   9        0.20        1.23      3.17 o 
  -3   1   9        0.18        3.62      3.14 o 
  -2   1   9      180.28      166.32      7.26 o 
  -1   1   9       46.09       41.24      1.72 o 
   0   1   9      142.53      163.53      7.30 o 
   1   1   9       56.80       58.83      2.83 o 
   2   1   9       35.70       33.51      4.63 o 
   3   1   9        1.14        2.11      2.05 o 
  -4   2   9        1.75        0.87      2.94 o 
  -3   2   9      122.62      138.34     14.14 o 
  -2   2   9       36.58       29.24      2.83 o 
  -1   2   9      227.41      233.01      6.68 o 
   0   2   9       22.13       17.35      2.11 o 
   1   2   9       51.46       50.60      3.02 o 
   2   2   9       25.92       27.31      6.43 o 
   3   2   9       58.83       59.79     10.67 o 
  -4   3   9       33.30       35.96      8.08 o 
  -3   3   9        4.67        2.22      2.93 o 
  -2   3   9       81.04       93.80     10.68 o 
  -1   3   9      141.92      132.46      6.98 o 
   0   3   9       77.82       70.89      5.55 o 
   1   3   9       11.85        7.75      4.15 o 
   2   3   9       16.73       12.36      4.91 o 
  -4   4   9        2.62        0.45      3.49 o 
  -3   4   9        8.47        6.64      4.59 o 
  -2   4   9        1.14        4.00      3.34 o 
  -1   4   9       38.01       43.97      6.06 o 
   0   4   9       49.73       57.32      5.57 o 
   1   4   9        1.64        3.14      2.46 o 
   2   4   9        3.61        3.18      3.28 o 
  -3   5   9        1.94        3.43      4.47 o 
  -2   5   9       12.35       14.48      5.76 o 
  -1   5   9       48.21       47.48      8.69 o 
   0   5   9        0.16       -1.30      2.52 o 
   1   5   9        0.44        1.52      3.32 o 
  -2   6   9        1.22        4.77      4.79 o 
  -1   6   9        7.45        9.31      4.63 o 
  -1  -6  10        0.38       -5.30      6.24 o 
   0  -6  10        7.86        8.08      5.41 o 
   1  -6  10        6.50        4.94      2.74 o 
   2  -6  10        0.15       15.59      7.46 o 
  -2  -5  10        6.98       11.52      5.17 o 
  -1  -5  10       26.51       23.98      6.79 o 
   0  -5  10      166.23      153.91     11.02 o 
   1  -5  10       13.22       16.65      3.85 o 
   2  -5  10       29.14       25.96      5.21 o 
   3  -5  10        0.01        2.34      2.58 o 
  -2  -4  10        4.48        0.88      2.86 o 
  -1  -4  10       62.43       63.97      9.46 o 
   0  -4  10       44.51       43.85      5.56 o 
   1  -4  10        5.32        1.48      2.27 o 
   2  -4  10        0.67        2.79      2.76 o 
   3  -4  10        0.12        1.97      1.85 o 
  -3  -3  10        3.07        0.09      2.48 o 
  -2  -3  10       19.09       15.33      4.73 o 
  -1  -3  10        2.29        5.00      3.99 o 
   0  -3  10        1.83        1.21      2.51 o 
   1  -3  10      112.10      109.35      7.80 o 
   2  -3  10       89.11       94.73      5.41 o 
   3  -3  10        2.23        4.09      1.57 o 
   4  -3  10        0.03       -2.65      2.87 o 
  -3  -2  10       14.27       16.84      4.92 o 
  -2  -2  10       40.07       34.23      6.29 o 
  -1  -2  10       10.86       15.97      4.69 o 
   0  -2  10        4.22        8.47      2.13 o 
   1  -2  10       11.18       11.61      2.23 o 
   2  -2  10        6.18        7.27      1.68 o 
   3  -2  10        6.62        6.40      1.97 o 
   4  -2  10        0.06        2.81      1.48 o 
  -4  -1  10        0.99       -1.53     42.75 o 
  -3  -1  10        0.75        2.37      2.63 o 
  -2  -1  10       11.87       19.07      4.71 o 
  -1  -1  10      106.33       98.05      5.65 o 
   0  -1  10        1.60        1.65      1.01 o 
   1  -1  10       23.27       21.22      2.23 o 
   2  -1  10        9.75       11.55      1.83 o 
   3  -1  10       10.98        8.18      2.35 o 
   4  -1  10        0.06       -0.44      2.39 o 
  -4   0  10       25.28       21.09      5.77 o 
  -3   0  10       54.78       66.57      9.19 o 
  -2   0  10       15.35       16.08      2.00 o 
  -1   0  10        0.95        0.94      0.85 o 
   0   0  10      356.17      359.60      7.84 o 
   1   0  10        0.00        1.66      1.13 o 
   2   0  10      132.75      123.51     15.49 o 
   3   0  10       12.45        9.87      3.27 o 
  -4   1  10        0.64        8.47      4.26 o 
  -3   1  10        0.97        1.70      2.40 o 
  -2   1  10       13.19       11.22      1.70 o 
  -1   1  10       44.61       43.44      1.95 o 
   0   1  10        7.35        6.25      1.31 o 
   1   1  10      141.23      133.54      4.50 o 
   2   1  10       17.18       19.34      3.83 o 
   3   1  10        6.43        8.53      5.26 o 
  -4   2  10       62.76       72.29     11.02 o 
  -3   2  10       68.54       72.97      7.19 o 
  -2   2  10       88.01       82.09      9.58 o 
  -1   2  10        2.15        2.16      0.68 o 
   0   2  10       25.29       29.75      2.87 o 
   1   2  10       15.35       10.52      2.09 o 
   2   2  10      218.28      246.27     18.53 o 
   3   2  10        0.97        4.65      3.83 o 
  -4   3  10        0.20       -0.43      2.59 o 
  -3   3  10        1.27       -1.18      2.84 o 
  -2   3  10       95.40      101.67     11.60 o 
  -1   3  10        1.07        2.29      1.51 o 
   0   3  10        1.89        0.38      1.26 o 
   1   3  10        0.02        0.97      1.43 o 
   2   3  10        5.87        5.87      3.57 o 
  -3   4  10        1.70       -1.73      3.59 o 
  -2   4  10       29.62       23.68      6.14 o 
  -1   4  10       40.70       36.53      4.26 o 
   0   4  10       15.97       24.47      6.87 o 
   1   4  10        4.41        2.47      2.65 o 
   2   4  10        3.45        3.15      3.18 o 
  -3   5  10        0.02       -0.41      3.06 o 
  -2   5  10       17.81       17.42      6.20 o 
  -1   5  10        0.06        2.36      2.78 o 
   0   5  10       22.89       18.98      3.79 o 
   1   5  10        9.85       22.28      6.38 o 
  -1   6  10       16.05       14.26      6.29 o 
   0  -6  11        0.00        2.05      2.53 o 
   1  -6  11        5.19        8.58      4.15 o 
   2  -6  11       31.78       31.68      5.15 o 
  -2  -5  11        1.56        4.97      3.90 o 
  -1  -5  11        6.78       13.58      6.08 o 
   0  -5  11       38.61       40.25      5.98 o 
   1  -5  11      122.39      117.33      9.92 o 
   2  -5  11        9.58       13.98      4.24 o 
   3  -5  11        0.05        0.97      2.78 o 
  -2  -4  11        7.35        4.99      3.13 o 
  -1  -4  11       11.59       11.86      5.73 o 
   0  -4  11        6.84        7.80      3.20 o 
   1  -4  11        3.45        0.84      2.15 o 
   2  -4  11        0.22        7.06      2.76 o 
   3  -4  11        7.74        6.73      2.02 o 
  -3  -3  11        4.55       -0.06      3.18 o 
  -2  -3  11        6.13        3.86      3.14 o 
  -1  -3  11        0.74        1.81      3.84 o 
   0  -3  11       35.26       36.96      4.58 o 
   1  -3  11      151.38      147.06      9.07 o 
   2  -3  11        0.16        2.12      1.89 o 
   3  -3  11        1.72        6.64      2.27 o 
  -3  -2  11        1.24        6.44      4.18 o 
  -2  -2  11        5.57        6.67      3.16 o 
  -1  -2  11       29.38       23.15      3.27 o 
   0  -2  11       12.23       18.50      3.53 o 
   1  -2  11        6.26        6.29      1.75 o 
   2  -2  11        4.29        3.38      1.62 o 
   3  -2  11        0.38        2.38      1.57 o 
  -4  -1  11        8.77        9.52      4.78 o 
  -3  -1  11       13.05        4.82      3.29 o 
  -2  -1  11       39.31       40.17      7.12 o 
  -1  -1  11        2.42        4.62      1.58 o 
   0  -1  11       49.74       48.82      3.57 o 
   1  -1  11       62.79       64.25      3.80 o 
   2  -1  11      124.88      122.89      5.37 o 
   3  -1  11        3.91        2.71      1.63 o 
  -4   0  11        9.83        7.10      4.36 o 
  -3   0  11        0.29        2.13      2.24 o 
  -2   0  11        3.54        2.78      1.06 o 
  -1   0  11      242.21      241.13      8.11 o 
   0   0  11       50.59       51.44      3.52 o 
   1   0  11       52.67       63.23      3.66 o 
   2   0  11       24.02       30.58      4.60 o 
   3   0  11        4.05        2.34      2.18 o 
  -4   1  11        0.09        3.55      3.72 o 
  -3   1  11        2.81       -2.14      2.62 o 
  -2   1  11      283.15      277.49     17.59 o 
  -1   1  11      105.00      101.98      3.22 o 
   0   1  11      212.91      223.70      6.25 o 
   1   1  11        7.80        7.34      1.52 o 
   2   1  11       10.93       13.90      3.28 o 
   3   1  11        5.19        1.35      2.09 o 
  -4   2  11        2.45       -2.04      3.07 o 
  -3   2  11      108.85      104.94      8.66 o 
  -2   2  11       39.39       38.34      6.78 o 
  -1   2  11      139.88      142.58      5.95 o 
   0   2  11      187.72      186.45      7.20 o 
   1   2  11       30.91       22.40      2.92 o 
   2   2  11        2.98        3.46      3.38 o 
   3   2  11       12.10        6.04      3.59 o 
  -4   3  11        1.01        5.15      3.80 o 
  -3   3  11        8.98       10.71      4.92 o 
  -2   3  11       21.46       29.38      6.91 o 
  -1   3  11        1.78        2.47      1.44 o 
   0   3  11       51.52       55.47      7.99 o 
   1   3  11       30.88       29.38      6.60 o 
   2   3  11        1.79        0.95      2.13 o 
  -3   4  11        2.79        3.98      4.09 o 
  -2   4  11       14.12       15.08      5.41 o 
  -1   4  11       22.67       26.53      3.78 o 
   0   4  11       55.52       68.26      6.33 o 
   1   4  11        0.03        3.64      3.42 o 
  -3   5  11        6.47        1.63      3.77 o 
  -2   5  11       13.71       12.16      5.01 o 
  -1   5  11        2.01        0.67      3.15 o 
   0   5  11        8.79        9.34      2.95 o 
   0  -6  12        5.15        1.12      2.99 o 
   1  -6  12       45.79       49.53      7.52 o 
   2  -6  12        0.91        2.54      2.75 o 
  -1  -5  12        1.78       14.01      6.08 o 
   0  -5  12       24.40       22.97      4.80 o 
   1  -5  12       16.86       18.05      4.54 o 
   2  -5  12        0.00        2.75      2.23 o 
   3  -5  12        0.20        1.76      2.48 o 
  -2  -4  12        1.13       -0.99      3.15 o 
  -1  -4  12       20.97       23.06      6.34 o 
   0  -4  12        5.15        0.38      4.98 o 
   1  -4  12        0.00       -0.63      1.73 o 
   2  -4  12       19.42       22.47      5.25 o 
   3  -4  12       14.62       19.41      3.77 o 
  -3  -3  12        6.02        4.51      3.30 o 
  -2  -3  12       19.59       15.11      5.21 o 
  -1  -3  12       40.81       38.57     10.21 o 
   0  -3  12        3.44        1.26      1.67 o 
   1  -3  12        0.18       -0.55      3.28 o 
   2  -3  12        5.28        2.50      2.51 o 
   3  -3  12        0.55        0.21      1.89 o 
  -3  -2  12        1.90        1.29      2.63 o 
  -2  -2  12        1.00        4.45      3.11 o 
  -1  -2  12        6.10        7.72      2.34 o 
   0  -2  12       42.45       36.76      6.35 o 
   1  -2  12        0.05       -0.32      1.10 o 
   2  -2  12        2.56        2.66      1.53 o 
   3  -2  12        0.41        2.63      1.80 o 
  -3  -1  12       68.81       67.25      9.76 o 
  -2  -1  12      123.74      117.46      8.47 o 
  -1  -1  12       19.34       20.91      2.92 o 
   0  -1  12        0.01        0.77      1.37 o 
   1  -1  12      100.58      103.99      4.95 o 
   2  -1  12        2.46        3.06      1.47 o 
   3  -1  12       22.74       22.01      3.54 o 
  -4   0  12        0.10       -1.84      4.08 o 
  -3   0  12        1.23       -1.14      3.13 o 
  -2   0  12        5.93        4.30      1.10 o 
  -1   0  12        9.24       10.22      2.62 o 
   0   0  12       39.84       44.38      3.40 o 
   1   0  12        0.52        2.08      1.03 o 
   2   0  12       29.06       32.93      4.88 o 
   3   0  12        1.54       -0.07      2.17 o 
  -4   1  12        0.81        3.87      3.60 o 
  -3   1  12      151.02      158.94     15.09 o 
  -2   1  12      216.28      228.88     16.14 o 
  -1   1  12      146.66      145.18      4.12 o 
   0   1  12        1.82        2.55      0.98 o 
   1   1  12        6.04        5.41      1.45 o 
   2   1  12        1.20        0.47      1.75 o 
   3   1  12       50.77       60.02      7.53 o 
  -4   2  12        6.86        4.29      4.12 o 
  -3   2  12        0.86       -1.13      2.99 o 
  -2   2  12        2.11        2.88      2.80 o 
  -1   2  12      115.64      107.59      6.00 o 
   0   2  12        1.59        1.26      1.09 o 
   1   2  12        0.10       -0.19      1.70 o 
   2   2  12        0.53       -1.31      2.29 o 
  -4   3  12        0.18       -1.24      3.55 o 
  -3   3  12        5.07       12.85      5.40 o 
  -2   3  12       10.89        7.80      4.20 o 
  -1   3  12       48.58       41.31      3.29 o 
   0   3  12       49.07       50.42      5.26 o 
   1   3  12        7.96        9.87      4.25 o 
   2   3  12        3.50        1.50      2.55 o 
  -3   4  12        1.23        6.05      5.01 o 
  -2   4  12        0.03        7.13      3.77 o 
  -1   4  12       22.49       22.76      3.77 o 
   0   4  12        0.11        3.18      2.35 o 
   1   4  12       17.91       20.29      6.10 o 
  -2   5  12        2.70       -3.00      3.85 o 
  -1   5  12        1.84        4.31      4.02 o 
   0   5  12       17.55       21.58      5.98 o 
   0  -6  13        1.14        3.61      2.94 o 
   1  -6  13        6.93        8.16      3.76 o 
  -1  -5  13        8.93       12.91      3.63 o 
   0  -5  13        3.59        2.23      2.13 o 
   1  -5  13        1.00        4.02      2.61 o 
   2  -5  13        2.49       -2.04      2.90 o 
  -2  -4  13        9.20        8.68      5.01 o 
  -1  -4  13        0.98        1.52      2.26 o 
   0  -4  13        0.11       -1.86      1.86 o 
   1  -4  13        2.88        2.20      2.34 o 
   2  -4  13       18.96       19.86      4.39 o 
   3  -4  13        0.36        0.66      1.67 o 
  -3  -3  13        0.09       -0.18      2.46 o 
  -2  -3  13        0.79        3.17      3.79 o 
  -1  -3  13        6.63        3.47      1.98 o 
   0  -3  13       17.78       24.69      5.46 o 
   1  -3  13        2.10        2.98      2.08 o 
   2  -3  13        0.51       -0.41      1.72 o 
   3  -3  13        0.00        1.10      4.59 o 
  -3  -2  13       14.57       14.37      5.01 o 
  -2  -2  13       20.92       15.86      4.37 o 
  -1  -2  13       42.81       32.95      4.19 o 
   0  -2  13       10.42        9.60      2.58 o 
   1  -2  13        8.20       13.15      2.98 o 
   2  -2  13        8.32        8.65      2.11 o 
   3  -2  13       18.71       17.25      3.25 o 
  -3  -1  13       22.03       20.54      5.82 o 
  -2  -1  13        0.28        1.19      1.30 o 
  -1  -1  13        9.52        9.80      2.37 o 
   0  -1  13      117.70      118.95      5.93 o 
   1  -1  13       16.32       18.25      2.68 o 
   2  -1  13       12.48        9.98      2.15 o 
   3  -1  13        5.85        2.05      1.67 o 
  -4   0  13        0.92        1.59      3.17 o 
  -3   0  13        1.16        2.27      2.84 o 
  -2   0  13        3.54        2.12      2.86 o 
  -1   0  13      329.21      325.00     10.48 o 
   0   0  13      136.43      142.52      6.26 o 
   1   0  13       82.48       82.22      4.51 o 
   2   0  13        1.87        4.69      2.20 o 
   3   0  13        1.49       -1.50      1.76 o 
  -4   1  13        0.63        1.52      3.04 o 
  -3   1  13       10.97       19.75      5.97 o 
  -2   1  13      205.98      197.47     15.45 o 
  -1   1  13      109.26      103.12      3.73 o 
   0   1  13       82.01       86.36      4.33 o 
   1   1  13       86.96       84.38      5.15 o 
   2   1  13        6.96        4.07      2.24 o 
   3   1  13        0.61       -1.03      2.17 o 
  -4   2  13        1.54       -1.63      3.53 o 
  -3   2  13        0.93       -0.68      2.90 o 
  -2   2  13       16.53       21.32      5.83 o 
  -1   2  13       29.36       31.30      3.48 o 
   0   2  13        1.81        0.63      1.30 o 
   1   2  13       31.48       33.76      7.23 o 
   2   2  13        9.52        7.89      3.91 o 
  -3   3  13        9.51        3.05      3.94 o 
  -2   3  13        4.14        0.54      3.02 o 
  -1   3  13       30.91       29.08      5.12 o 
   0   3  13       15.67       21.73      3.66 o 
   1   3  13       28.18       37.93      7.66 o 
   2   3  13        0.00        9.04      4.60 o 
  -3   4  13        0.02       -3.29      3.47 o 
  -2   4  13       18.31       24.43      7.01 o 
  -1   4  13       29.17       27.03      6.56 o 
   0   4  13        1.21       -0.71      1.72 o 
   1   4  13        4.82       -0.21      2.07 o 
  -2   5  13        0.08        1.93      3.98 o 
  -1   5  13       17.15       26.39      7.19 o 
   0   5  13       41.70       49.40      8.99 o 
  -1  -5  14        0.01       -1.70      5.63 o 
   0  -5  14       10.57        6.61      6.20 o 
   1  -5  14        2.89        0.96      2.54 o 
   2  -5  14        0.13        2.91      2.62 o 
  -2  -4  14       10.61       10.17      4.63 o 
  -1  -4  14       11.31       12.13      3.23 o 
   0  -4  14       13.92       16.54      5.05 o 
   1  -4  14        0.64       -1.06      5.89 o 
   2  -4  14        0.00        3.48      2.70 o 
   3  -4  14        1.90        4.68      4.48 o 
  -2  -3  14        2.12       -1.53      1.76 o 
  -1  -3  14        0.29        1.60      1.64 o 
   0  -3  14        0.33       -0.28      1.66 o 
   1  -3  14        7.67        2.86      3.51 o 
   2  -3  14        0.76        2.65      1.64 o 
   3  -3  14        0.01        1.19      1.71 o 
  -3  -2  14        1.98        1.83      2.55 o 
  -2  -2  14       92.42       76.70      8.68 o 
  -1  -2  14      130.25      118.17      7.87 o 
   0  -2  14        5.42        6.08      3.93 o 
   1  -2  14        1.24        0.95      1.50 o 
   2  -2  14       21.13       22.12      3.22 o 
   3  -2  14        1.20       -0.80      1.57 o 
  -3  -1  14        1.53        5.00      3.83 o 
  -2  -1  14        1.42        1.16      2.45 o 
  -1  -1  14        8.42       11.09      2.44 o 
   0  -1  14        2.83        2.45      1.54 o 
   1  -1  14       16.89       15.00      2.57 o 
   2  -1  14        0.33        0.85      1.20 o 
   3  -1  14        3.05        7.00      2.98 o 
  -3   0  14        1.92       -0.71      2.57 o 
  -2   0  14      191.34      177.83     15.17 o 
  -1   0  14      282.28      288.71     10.37 o 
   0   0  14      123.19      127.16      6.19 o 
   1   0  14       13.81       13.65      2.07 o 
   2   0  14        0.61        2.60      1.69 o 
   3   0  14        0.10       -0.49      1.71 o 
  -3   1  14        4.57       -0.45      2.78 o 
  -2   1  14        1.91        0.67      2.48 o 
  -1   1  14        0.66        0.97      0.98 o 
   0   1  14       60.29       58.92      4.12 o 
   1   1  14        1.64        1.84      1.25 o 
   2   1  14        0.07       -0.40      1.93 o 
  -3   2  14        0.00       -0.70      2.92 o 
  -2   2  14        8.26        9.80      4.13 o 
  -1   2  14       19.09       23.78      3.29 o 
   0   2  14       42.39       40.05      3.24 o 
   1   2  14       28.73       29.91      6.68 o 
   2   2  14        1.66        2.02      2.79 o 
  -3   3  14       15.02        5.23      4.13 o 
  -2   3  14        2.47        1.66      2.73 o 
  -1   3  14        0.17        1.59      1.76 o 
   0   3  14       13.82       19.82      3.77 o 
   1   3  14        0.26        8.03      3.91 o 
  -3   4  14        1.81        2.77      4.11 o 
  -2   4  14       29.90       30.51      7.68 o 
  -1   4  14        4.23        3.63      3.15 o 
   0   4  14        2.22        1.44      1.99 o 
   1   4  14        9.63       16.95      5.84 o 
  -1   5  14       25.86       45.99      9.30 o 
  -1  -5  15        9.18       14.23      4.68 o 
   0  -5  15        0.14       -0.58      2.38 o 
   1  -5  15        0.03       -0.16      2.18 o 
   2  -5  15        0.02       -1.16      2.16 o 
  -2  -4  15        0.04       -2.46      2.46 o 
  -1  -4  15        0.03        2.52      2.06 o 
   0  -4  15        3.47        7.06      3.73 o 
   1  -4  15        4.18        4.12      3.54 o 
   2  -4  15        0.00       -0.30      2.95 o 
  -2  -3  15       12.85       11.79      3.08 o 
  -1  -3  15       18.47       15.04      3.34 o 
   0  -3  15       20.78       18.86      3.89 o 
   1  -3  15       10.50       16.97      9.37 o 
   2  -3  15        0.26        0.80      1.42 o 
   3  -3  15        0.76       -0.31      1.84 o 
  -3  -2  15        7.23        7.12      3.88 o 
  -2  -2  15       27.44       36.50      7.80 o 
  -1  -2  15        0.06       -0.87      1.48 o 
   0  -2  15        7.02        7.27      3.76 o 
   1  -2  15       23.82       24.85      3.39 o 
   2  -2  15        0.94        3.36      1.74 o 
   3  -2  15        2.08        1.27      1.59 o 
  -3  -1  15        4.26       14.44      5.28 o 
  -2  -1  15        7.04        4.88      4.06 o 
  -1  -1  15        3.70        5.54      2.24 o 
   0  -1  15      176.84      183.52      7.98 o 
   1  -1  15       81.51       83.20      5.71 o 
   2  -1  15       17.86       20.87      3.42 o 
   3  -1  15        0.49        0.23      1.85 o 
  -3   0  15        0.17        7.11      3.93 o 
  -2   0  15       18.12       11.25      4.69 o 
  -1   0  15      189.14      179.67      8.55 o 
   0   0  15      113.88      123.18      7.40 o 
   1   0  15       16.86       17.41      2.32 o 
   2   0  15       14.13       16.96      3.10 o 
  -3   1  15        7.35       14.03      5.48 o 
  -2   1  15        0.39       -1.47      2.40 o 
  -1   1  15       13.19       16.11      2.59 o 
   0   1  15       16.55       15.24      2.07 o 
   1   1  15        1.03       -0.02      0.98 o 
   2   1  15       10.82        9.85      3.29 o 
  -3   2  15        0.61        3.65      3.21 o 
  -2   2  15       21.17       30.82      7.07 o 
  -1   2  15        1.88        1.54      1.10 o 
   0   2  15       23.98       24.34      2.68 o 
   1   2  15        2.73        4.97      3.29 o 
   2   2  15        6.20        7.00      3.99 o 
  -3   3  15        0.48        0.80      3.28 o 
  -2   3  15        0.81       -1.05      3.55 o 
  -1   3  15       25.06       29.81      4.36 o 
   0   3  15       29.71       27.45      4.34 o 
   1   3  15        0.18        0.69      1.99 o 
  -2   4  15        7.43        7.38      4.54 o 
  -1   4  15        0.03       -2.97      4.56 o 
   0   4  15       12.50       26.66      6.66 o 
   0  -5  16        2.70        0.10      4.98 o 
   1  -5  16        1.88        3.82      3.82 o 
  -1  -4  16        1.40        0.33      2.71 o 
   0  -4  16        0.00       -2.10      2.10 o 
   1  -4  16        0.53        1.35      4.11 o 
   2  -4  16        0.63       -0.52      2.53 o 
  -2  -3  16        1.57        7.30      4.66 o 
  -1  -3  16       56.30       49.39      5.83 o 
   0  -3  16       70.07       72.56      7.16 o 
   1  -3  16        0.78        1.74      2.45 o 
   2  -3  16        1.27        2.61      1.92 o 
  -3  -2  16        0.10       -1.46      2.64 o 
  -2  -2  16        3.24        8.22      4.25 o 
  -1  -2  16        0.79        1.61      3.45 o 
   0  -2  16        5.55        8.40      2.89 o 
   1  -2  16        0.07       -0.01      1.58 o 
   2  -2  16        5.12        4.73      1.90 o 
  -3  -1  16        8.49        6.58      4.51 o 
  -2  -1  16        3.42       -2.03      3.38 o 
  -1  -1  16      111.59      112.35      7.58 o 
   0  -1  16      164.07      164.11      9.77 o 
   1  -1  16       53.91       63.03      5.12 o 
   2  -1  16       12.55       14.75      3.00 o 
  -3   0  16        4.24        3.83      4.48 o 
  -2   0  16        0.33       -0.32      3.29 o 
  -1   0  16        2.57        1.60      1.33 o 
   0   0  16        0.03       -0.23      1.42 o 
   1   0  16       10.96       10.97      1.94 o 
   2   0  16        0.99        2.39      1.75 o 
  -3   1  16        0.19       -2.03      3.18 o 
  -2   1  16        0.57       -2.39      3.38 o 
  -1   1  16        4.51       13.25      4.55 o 
   0   1  16       14.23       14.81      2.13 o 
   1   1  16       19.66       13.38      2.72 o 
   2   1  16        8.07       11.67      2.86 o 
  -3   2  16       18.85       24.14      7.01 o 
  -2   2  16       38.94       53.43      9.56 o 
  -1   2  16        3.05        1.61      2.82 o 
   0   2  16        0.39        0.95      1.04 o 
   1   2  16        4.13        8.43      3.89 o 
  -3   3  16        1.24       -0.44      3.02 o 
  -2   3  16        3.13       -1.03      2.57 o 
  -1   3  16       40.49       45.82      8.52 o 
   0   3  16        4.20        6.86      2.15 o 
   1   3  16        1.18        2.20      2.94 o 
  -2   4  16        5.09        2.24      3.15 o 
  -1   4  16        0.00        2.18      3.54 o 
   0   4  16       21.78       28.46      6.90 o 
  -1  -4  17        5.94        2.95      3.76 o 
   0  -4  17       10.36        8.77      5.93 o 
   1  -4  17        4.40        5.42      3.71 o 
   2  -4  17        4.52       10.26      3.59 o 
  -2  -3  17        5.19        7.52      4.24 o 
  -1  -3  17       19.67       12.59      3.34 o 
   0  -3  17        0.03       -1.73      2.61 o 
   1  -3  17        3.16        6.01      2.99 o 
   2  -3  17        2.41        1.40      1.77 o 
  -2  -2  17        8.46       15.35      5.53 o 
  -1  -2  17       10.22       10.96      4.41 o 
   0  -2  17        2.01        4.68      2.67 o 
   1  -2  17       51.66       60.84      5.51 o 
   2  -2  17       27.82       33.61      5.56 o 
  -3  -1  17        1.73        4.08      4.04 o 
  -2  -1  17        2.82       -1.23      3.49 o 
  -1  -1  17       13.68       14.72      3.07 o 
   0  -1  17       84.63      100.03      7.87 o 
   1  -1  17       58.05       66.83      5.47 o 
   2  -1  17        1.34        1.59      2.77 o 
  -3   0  17        6.90        5.67      4.25 o 
  -2   0  17       15.09       15.46      5.39 o 
  -1   0  17        0.06        3.65      3.37 o 
   0   0  17        3.21        4.25      1.64 o 
   1   0  17        3.31        3.25      1.39 o 
   2   0  17        0.37        2.16      1.59 o 
  -3   1  17        0.00       -2.64      3.92 o 
  -2   1  17        1.11        1.03      3.10 o 
  -1   1  17       23.45       32.06      7.13 o 
   0   1  17        0.02        0.51      1.03 o 
   1   1  17        7.16        7.63      2.13 o 
   2   1  17        0.00        2.70      1.74 o 
  -3   2  17        4.29        8.53      5.55 o 
  -2   2  17        0.40        1.98      3.76 o 
  -1   2  17        2.08        3.77      3.21 o 
   0   2  17       15.65       21.04      2.69 o 
   1   2  17       14.59       19.97      4.22 o 
  -2   3  17       23.85       36.69      6.03 o 
  -1   3  17       11.05       21.47      6.40 o 
   0   3  17        0.00       -1.33      2.34 o 
  -1  -4  18        1.12        0.58      1.83 o 
   0  -4  18       16.54       18.47      4.25 o 
   1  -4  18       21.91       30.37      5.35 o 
  -1  -3  18        1.84        1.43      4.26 o 
   0  -3  18        0.13        2.10      2.43 o 
   1  -3  18        1.85        2.39      2.55 o 
   2  -3  18        0.26       -0.46      2.65 o 
  -2  -2  18        6.27        4.73      4.16 o 
  -1  -2  18        3.07        3.08      1.90 o 
   0  -2  18       30.32       22.52      7.95 o 
   1  -2  18       48.96       53.13      5.25 o 
   2  -2  18       13.39       18.70      4.50 o 
  -2  -1  18        5.79        4.36      3.64 o 
  -1  -1  18        0.34        6.47      3.89 o 
   0  -1  18        1.94        1.66      1.71 o 
   1  -1  18        0.01        1.51      1.66 o 
   2  -1  18        0.11        0.39      1.87 o 
  -3   0  18       11.24       16.60      6.36 o 
  -2   0  18        0.10       -0.04      3.28 o 
  -1   0  18        1.43        2.35      2.81 o 
   0   0  18        0.38        1.77      1.24 o 
   1   0  18        5.11        5.13      1.58 o 
   2   0  18        4.67        4.72      1.95 o 
  -3   1  18        0.50       -1.11      3.03 o 
  -2   1  18       27.25       47.50      9.16 o 
  -1   1  18       44.22       62.18      9.76 o 
   0   1  18        1.84        1.23      1.30 o 
   1   1  18        0.36       -1.37      1.37 o 
  -2   2  18        2.23        5.58      4.71 o 
  -1   2  18        1.93        0.66      2.48 o 
   0   2  18       26.85       28.08      3.17 o 
   1   2  18        2.79       -1.45      1.70 o 
  -2   3  18       15.15       22.90      5.40 o 
  -1   3  18        5.09       14.45      5.39 o 
   0   3  18        0.05        2.56      2.50 o 
   0  -4  19        7.89        3.12      2.39 o 
  -1  -3  19        8.36       11.32      5.42 o 
   0  -3  19        5.34        4.79      2.52 o 
   1  -3  19        0.45        1.42      2.15 o 
  -2  -2  19        0.58        6.36      4.71 o 
  -1  -2  19        3.00        5.90      4.92 o 
   0  -2  19        4.67        2.09      3.12 o 
   1  -2  19       21.36       16.83      3.18 o 
  -2  -1  19        6.95        2.55      3.45 o 
  -1  -1  19       15.45       19.03      6.03 o 
   0  -1  19        0.01        1.53      1.50 o 
   1  -1  19        0.01        0.00      1.29 o 
  -2   0  19        0.61        2.57      2.66 o 
  -1   0  19        0.58       -2.37      3.17 o 
   0   0  19       13.33       18.08      2.99 o 
   1   0  19        0.43        0.92      1.69 o 
  -2   1  19        4.83        8.24      4.54 o 
  -1   1  19        0.15        0.24      2.97 o 
   0   1  19        1.61        6.69      3.02 o 
   1   1  19        3.95        3.73      1.73 o 
  -2   2  19        1.99        3.22      3.54 o 
  -1   2  19       26.17       31.93      7.91 o 
   0   2  19       10.01       10.78      4.62 o 
   0  -3  20        1.67       -0.65      2.26 o 
   1  -3  20        4.44        7.22      5.67 o 
  -1  -2  20        2.62        7.96      4.64 o 
   0  -2  20        0.31        1.02      2.22 o 
   1  -2  20        0.94        0.07      2.19 o 
  -2  -1  20       14.05       13.96      5.92 o 
  -1  -1  20        0.00       -2.40      3.31 o 
   0  -1  20        1.11        0.64      1.64 o 
   1  -1  20        0.09        0.59      1.54 o 
  -2   0  20        1.40       -0.71      2.85 o 
  -1   0  20       17.02       23.74      6.49 o 
   0   0  20       21.76       29.93      6.21 o 
   1   0  20        0.49        0.80      3.26 o 
  -2   1  20        2.91        2.11      3.31 o 
  -1   1  20        2.49        6.15      3.93 o 
   0   1  20        0.25        0.90      3.69 o 
  -1   2  20       18.71       36.09      8.16 o 
   0  -2  21        8.53       12.94      3.75 o 
  -1  -1  21        1.96        8.16      3.63 o 
   0  -1  21        0.05       -3.88      3.88 o 
  -1   0  21        2.29       -0.07      3.24 o 
   0   0  21        0.04        1.27      1.78 o 
  -1   1  21        2.49        2.83      3.04 o 
                                                 
